# Supplementary material for: Epigallocatechin Gallate Attenuates CaOx Crystal-Induced Renal Tubular Injury to Inhibit CaOx Nephrolithiasis via GRP94/PI3K/AKT Signaling
Source: Biomater Res. 2025 Nov 17;29:0271. doi: 10.34133/bmr.0271 (PMC12620625; doi:10.34133/bmr.0271)
Supplement: Supplementary 1 — Figs. S1 to S11 Tables S1 to S8 [file bmr.0271.f1.zip]

Archive with 2 entries (2 files):
- Supplementary materials.docx
- Supplementary Tables.xlsx
