# Supplementary material for: Epigallocatechin Gallate Attenuates CaOx Crystal-Induced Renal Tubular Injury to Inhibit CaOx Nephrolithiasis via GRP94/PI3K/AKT Signaling
Source: Biomater Res. 2025 Nov 17;29:0271. doi: 10.34133/bmr.0271 (PMC12620625; doi:10.34133/bmr.0271)
Supplement: Supplementary 1 — Figs. S1 to S11 Tables S1 to S8 [file bmr.0271.f1.zip › Supplementary Tables.xlsx]

## Sheet: Table S1
Table S1. The characteristics of clinical samples.
Characteristics	NRP	RP	P-value
N	21*	21
Age (years), mean (SD)	54.67 (6.68)	53.10 (5.92)	0.425
Gender, Male (%)	14 (66.7)	10 ( 47.6)	0.35
BMI (Kg/m2), mean (SD)	23.58 (2.32)	24.12 (2.99)	0.515
Hypertension, %	5 (23.8)	6 ( 28.6)	1
Diabetes, %	2 ( 9.5)	3 ( 14.3)	1
Serum creatinine (mg/dL), mean (SD)	1.01 (0.19)	0.98 (0.22)	0.587
Stone burden (mm2), mean (SD)**	-	731.00 (271.92)	-
Tumor size (mm), mean (SD)	5.40 (1.68)	-	-
* included 15 samples for western blot and 6 for immunohistochemical staining
** Stone burden was calculated by the formula (0.785 × Lengthmax×Widthmax) according to CROES
NRP: normal renal papillae; RP: Randall’s Plaque; BMI: body mass index; SD: standard deviation.

## Sheet: Table S2
Table S2. The detail information of antibodies used in Western Blotting.
Antibody	Dilution ratio	Company Cat No.
anti-GAPDH	1:10000	60004-1-Ig, Proteintech, China
anti-CD44	1:20000	15675-1-AP; Proteintech, China
anti-OPN	1:1000	340690; Zenbio, China
anti-GRP94	1:8000	14700-1-AP; Proteintech, China
anti-p-PI3K	1:1000	TA3242S; Abmart, China
anti-PI3K	1:1000	T40115; Abmart, China
anti-p-AKT	1:1000	9271, Cell Signaling Technology, USA
anti-AKT	1:1000	9272, Cell Signaling Technology, USA
goat anti-rabbit IgG	1:10000	SA00001-2; Proteintech, China
goat anti-mouse IgG	1:10000	SA00001-1; Proteintech, China

## Sheet: Table S3
Table S3. The primer sequence for qRT-PCR.
Gene	Primer	Sequence (5'→3')
SPP1	Forward	GAAGTTTCGCAGACCTGACAT
	Reverse	GTATGCACCATTCAACTCCTCG
CD44	Forward	CTGCCGCTTTGCAGGTGTA
	Reverse	CATTGTGGGCAAGGTGCTATT
GAPDH	Forward	GGAGCGAGATCCCTCCAAAAT
	Reverse	GGCTGTTGTCATACTTCTCATGG
IL-6	Forward	ACTCACCTCTTCAGAACGAATTG
	Reverse	CCATCTTTGGAAGGTTCAGGTTG
TNF-α	Forward	CCTCTCTCTAATCAGCCCTCTG
	Reverse	GAGGACCTGGGAGTAGATGAG
HSP90B1	Forward	GCTGACGATGAAGTTGATGTGG
	Reverse	CATCCGTCCTTGATCCTTCTCTA

## Sheet: Table S4
Table S4. List of differentially expressed genes.
Gene_symbol	COM						COM+EGCG						q_value	log2_Fold_Change	FDR	Significance
	Sample1_FPKM	Sample1_Count	Sample2_FPKM	Sample2_Count	Sample3_FPKM	Sample3_Count	Sample4_FPKM	Sample4_Count	Sample5_FPKM	Sample5_Count	Sample6_FPKM	Sample6_Count
DPM1	46.1003	2106	54.2749	2450	50.5093	2372	17.5994	836	18.7345	848	21.9975	1078	3.41223e-27	-1.14782	26.467	Downregulated
CFH	1.46449	191	0.773711	133	1.57427	221	0.338743	46	0.16554	29	0.439911	44	3.77091e-10	-2.01323	9.42355	Downregulated
GCLC	6.86819	1104	8.00487	1265	8.54175	1400	2.6913	446	2.6292	423	2.94662	504	1.99316e-26	-1.27445	25.7005	Downregulated
ENPP4	1.07592	211	1.42194	276	1.49535	301	0.144167	30	0.178742	35	0.058969	13	1.98255e-21	-3.14201	20.7028	Downregulated
ANKIB1	6.5511	1664	6.31764	1597	7.06066	1840	1.30055	347	1.26727	324	1.36187	372	1.3386e-85	-2.108	84.8733	Downregulated
CYP51A1	16.6679	2243	18.4438	2458	18.3342	2528	4.75726	664	5.72095	770	5.57648	800	7.55929e-52	-1.51128	51.1215	Downregulated
KRIT1	4.66329	663	4.72906	638	5.16706	747	0.574897	120	0.505467	99	0.319582	69	3.09695e-41	-2.6426	40.5091	Downregulated
ALS2	3.55844	810	4.42277	899	4.69761	967	1.46608	350	1.37276	383	1.331	327	5.49232e-17	-1.14952	16.2602	Downregulated
TFPI	12.2378	1706	10.9583	1500	12.0395	1809	4.3255	481	2.56682	391	3.56684	492	2.6627e-50	-1.69789	49.5747	Downregulated
SLC7A2	0.436837	141	0.580337	185	0.731936	242	0.12909	44	0.071382	23	0.069771	24	1.75484e-12	-2.45398	11.7558	Downregulated
RECQL	6.87505	1068	5.89417	873	7.61162	1030	0.745199	121	0.470981	74	0.524372	88	2.71305e-74	-3.21191	73.5665	Downregulated
VPS50	2.01078	467	2.39898	497	4.03088	626	0.240384	55	0.298282	66	0.275611	49	1.96695e-45	-3.03577	44.7062	Downregulated
PDK4	0.28012	43	0.361939	54	0.282973	44	0.076808	13	0.033249	5	0.074908	13	0.000736664	-2.01536	3.13273	Downregulated
CDC27	6.91467	1603	9.20481	2064	8.67972	2020	1.78954	431	1.73043	367	1.4932	364	1.84285e-64	-2.10756	63.7345	Downregulated
SKAP2	14.5846	2454	14.2978	2380	17.2734	2981	3.78622	663	3.6538	613	3.79454	680	2.57782e-77	-1.81415	76.5887	Downregulated
RPAP3	6.79288	1137	7.94592	1126	9.00482	1336	0.648974	125	0.511818	94	0.763718	150	1.39e-91	-3.1064	90.857	Downregulated
ACSM3	3.74805	329	5.23284	439	3.97829	408	1.88598	192	1.72171	133	1.41726	178	2.27667e-07	-1.04664	6.6427	Downregulated
PRKAR2B	1.677	265	1.63197	255	1.96289	318	0.530426	87	0.505258	80	0.272567	46	3.84686e-11	-1.78456	10.4149	Downregulated
GCFC2	3.95033	508	4.1326	510	5.54246	668	2.16806	186	1.29889	129	1.36809	124	4.38105e-19	-1.75462	18.3584	Downregulated
CROT	2.04402	215	2.26812	244	3.04938	323	0.927535	114	0.739322	80	1.00294	123	5.54782e-06	-1.1206	5.25588	Downregulated
KMT2E	2.0691	536	2.11071	531	2.36464	661	0.684785	207	0.488749	141	0.558067	172	2.93151e-18	-1.54985	17.5329	Downregulated
IBTK	7.16201	1817	8.44202	2128	9.15773	2394	0.76554	203	0.657872	168	0.748707	204	2.9804e-151	-3.27959	150.526	Downregulated
ZNF195	3.71069	318	2.76681	277	5.26197	465	0.865397	91	0.170998	24	0.686005	71	1.35029e-12	-2.33269	11.8696	Downregulated
MYCBP2	2.66505	493	2.92279	443	3.37369	555	0.605762	135	0.453873	72	0.630487	115	1.58692e-21	-2.03251	20.7994	Downregulated
FBXL3	5.6384	832	5.82511	848	6.13718	923	1.36867	210	0.927724	137	0.907662	143	3.42229e-40	-2.22714	39.4657	Downregulated
ZFX	2.65743	846	2.77355	872	3.18599	1037	0.591526	196	0.428565	136	0.510396	173	2.625e-48	-2.26576	47.5809	Downregulated
CRLF1	6.46328	488	6.2562	467	4.82885	374	11.4372	888	11.4503	853	11.962	961	1.39083e-17	1.19972	16.8567	Upregulated
RALA	19.5689	2302	20.259	2419	22.63	2657	6.63633	837	6.50802	785	7.07301	889	4.48122e-55	-1.37283	54.3486	Downregulated
KDM7A	0.109318	43	0.135082	53	0.153127	62	0.048293	20	0.041059	16	0.01888	8	0.00272117	-1.65162	2.56524	Downregulated
ETV1	8.61303	1967	7.03561	1963	8.38859	2183	1.63641	467	2.44226	528	1.88854	528	1.40747e-71	-1.8211	70.8516	Downregulated
PHTF2	6.34337	1039	5.29276	913	6.55146	1214	2.12901	264	2.81544	372	2.18471	296	1.50336e-23	-1.57412	22.8229	Downregulated
GGCT	57.7385	2512	58.8852	2553	59.5656	2708	15.1993	728	18.1786	837	18.1861	871	4.04878e-56	-1.49127	55.3927	Downregulated
DBF4	8.91861	1189	9.58717	1179	13.1597	1483	1.16307	167	1.58656	156	0.995958	126	1.27287e-84	-2.91244	83.8952	Downregulated
VPS41	4.8325	1201	5.32418	1302	6.62293	1688	1.83926	476	1.91206	474	2.11853	555	6.87886e-24	-1.29223	23.1625	Downregulated
CDKL3	1.05364	70	1.36487	65	0.999564	65	0.190924	18	0.24763	23	0.338438	33	0.00528399	-1.25823	2.27704	Downregulated
SYN1	0.16297	24	0.345608	46	0.308239	43	0.597089	74	0.546866	76	0.560109	80	0.00253555	1.21019	2.59593	Upregulated
CDKL5	0.485773	257	0.441004	231	0.519288	281	0.131516	73	0.143824	76	0.114616	66	5.75013e-12	-1.65278	11.2403	Downregulated
ADAM22	0.750946	255	0.579327	144	0.794796	285	0.176904	73	0.084007	33	0.277667	58	1.30231e-08	-1.87947	7.88528	Downregulated
SPAG9	8.57139	2482	8.88369	2685	10.0376	3087	1.92755	532	1.84575	465	1.71251	491	6.39523e-116	-2.28751	115.194	Downregulated
CRY1	17.2881	2314	19.2467	2563	19.8111	2737	6.18062	868	6.3068	857	6.78075	991	3.54635e-46	-1.30531	45.4502	Downregulated
HEATR5B	1.49038	390	1.60564	434	2.11864	567	0.578525	166	0.692766	176	0.730178	200	3.28961e-10	-1.17362	9.48286	Downregulated
SEC62	8.30765	2265	8.73427	2319	10.6039	2952	1.7616	507	1.23074	330	0.874557	249	1.20725e-15	-2.60504	14.9182	Downregulated
CSDE1	81.8066	13958	89.2004	15134	97.7949	17017	25.2819	4477	22.436	3782	23.3157	4213	2.73441e-124	-1.70336	123.563	Downregulated
REV3L	0.92723	428	0.738949	338	1.20656	531	0.124605	60	0.112126	52	0.102733	51	5.02333e-33	-2.80459	32.299	Downregulated
VTA1	7.21875	2015	9.08132	2459	9.03163	2740	3.26517	957	2.73622	741	2.62819	806	1.68039e-30	-1.34238	29.7746	Downregulated
BAZ1B	12.6835	3167	11.5471	2853	14.0217	3589	5.08844	1295	5.16416	1255	4.87449	1264	4.72775e-38	-1.1481	37.3253	Downregulated
RANBP9	16.7239	2191	17.019	2206	20.4228	2745	5.74196	783	6.70105	875	5.93955	829	1.04431e-37	-1.33475	36.9812	Downregulated
SPRTN	4.24484	616	5.01848	726	5.30472	796	1.36269	208	1.35691	196	1.10197	172	5.22097e-26	-1.70564	25.2822	Downregulated
HIVEP2	1.62399	686	1.5291	639	1.74102	755	0.392637	173	0.527629	223	0.458108	206	1.17671e-23	-1.60314	22.9293	Downregulated
BTBD7	3.42377	994	3.16506	977	3.82772	1148	1.50045	500	1.19292	408	0.997989	352	8.2366e-15	-1.12145	14.0843	Downregulated
MBTD1	2.20658	472	2.40572	528	2.87752	669	0.474294	112	0.483448	110	0.548841	133	5.24429e-28	-2.04826	27.2803	Downregulated
PIK3C2A	1.64509	565	1.4214	487	1.95567	695	0.249394	90	0.166876	58	0.177984	65	1.427e-41	-2.85088	40.8456	Downregulated
ANLN	26.8527	5306	29.171	5661	34.0303	6837	4.86518	1014	3.55021	713	4.31836	898	6.54298e-134	-2.57946	133.184	Downregulated
RABGAP1	2.93786	616	2.40291	499	2.8916	618	1.23217	270	0.842868	177	0.807271	180	1.59767e-11	-1.28425	10.7965	Downregulated
MAP4K3	6.1793	1124	6.8396	1236	8.78533	1642	1.0214	197	0.940274	173	0.816845	160	1.20592e-70	-2.72778	69.9187	Downregulated
BRCA1	3.09063	798	4.8723	816	4.09629	925	0.524258	160	0.538537	137	0.448051	132	1.06256e-54	-2.38098	53.9736	Downregulated
MBTPS2	6.01073	1121	6.0835	1122	7.88692	1509	2.06457	401	1.57359	293	1.81076	360	4.75966e-31	-1.64753	30.3224	Downregulated
NR1H4	0.699745	82	0.507852	61	1.49817	121	0.267499	34	0.22852	20	0.239758	26	0.000390622	-1.53457	3.40824	Downregulated
MAP4K5	5.36402	980	5.46827	992	5.88432	1106	0.881067	168	0.627347	115	0.593263	116	1.00321e-66	-2.76452	65.9986	Downregulated
PGM3	6.55974	1658	7.31655	1790	9.11233	2215	2.47027	600	2.36772	575	2.66176	706	8.22497e-35	-1.40649	34.0849	Downregulated
CLK1	10.4536	759	9.70829	724	10.5746	798	4.15284	314	2.87373	203	3.43305	279	2.91818e-17	-1.34055	16.5349	Downregulated
POLR3B	2.32032	418	2.66207	474	2.75076	508	0.867999	163	0.949448	171	1.27254	244	5.43564e-09	-1.09726	8.26475	Downregulated
UFL1	4.33983	772	4.86844	857	5.21451	951	0.426373	79	0.300034	54	0.373209	71	3.82512e-85	-3.47902	84.4174	Downregulated
SLC30A9	5.08118	1330	5.13078	1329	5.68135	1525	1.15659	315	0.995957	260	1.37578	384	8.43313e-51	-1.94647	50.074	Downregulated
YAF2	6.74723	727	6.9625	780	5.57016	761	2.14826	219	2.60467	260	3.27613	287	1.09097e-20	-1.3852	19.9622	Downregulated
ZMYND11	9.97005	1668	10.8537	1714	12.7946	2178	2.49574	463	1.92293	340	2.54807	432	1.74711e-56	-1.98756	55.7577	Downregulated
MATR3	22.4825	4564	19.2707	3881	9.50371	1987	3.73155	792	4.06252	826	3.42708	744	5.23004e-07	-1.97202	6.2815	Downregulated
RGPD6	1.19329	365	1.11784	334	1.56133	479	0.154574	50	0.166526	51	0.219301	72	7.23892e-28	-2.58395	27.1403	Downregulated
ISL1	0.572358	60	0.817456	84	1.03877	111	0.108292	12	0.188172	20	0.145045	16	1.96238e-06	-2.21582	5.70722	Downregulated
ATP2C1	12.9023	2555	14.0422	2699	16.2751	3278	6.50591	1245	4.89897	959	6.78619	1212	8.51007e-28	-1.13834	27.0701	Downregulated
RALBP1	10.279	1749	9.58913	1641	9.15252	1640	3.24057	592	2.97999	545	2.99356	558	5.69262e-40	-1.38867	39.2447	Downregulated
RUFY3	3.13155	366	2.62283	344	2.73396	373	0.82253	104	0.629133	70	0.875419	110	4.61928e-16	-1.75442	15.3354	Downregulated
AGPS	5.8479	1911	7.27989	2330	8.14233	2729	1.89034	643	1.61561	527	1.73887	606	2.63242e-51	-1.788	50.5796	Downregulated
SNAI2	5.14362	436	7.06603	595	6.08596	542	1.69849	150	1.29219	119	1.71919	174	8.93169e-18	-1.65066	17.0491	Downregulated
ZRANB1	3.17842	762	3.30731	785	3.33788	821	1.51505	378	0.961495	230	0.992071	254	1.26764e-13	-1.27726	12.897	Downregulated
MNAT1	7.13098	692	7.33205	711	6.91481	747	2.19571	231	2.01742	223	1.987	235	3.77115e-25	-1.45967	24.4235	Downregulated
MRE11	2.17458	526	2.51376	620	3.02228	743	0.362793	83	0.412412	102	0.292185	91	6.43057e-42	-2.58664	41.1918	Downregulated
SPAST	1.64477	363	1.79425	395	2.36687	529	0.464895	108	0.406437	90	0.38504	92	9.86118e-21	-1.96239	20.0061	Downregulated
AQR	3.72015	1515	3.82099	1535	4.71739	1974	1.96108	828	1.52069	619	1.74583	759	1.64977e-16	-1.00403	15.7826	Downregulated
RB1CC1	4.30018	1200	4.9412	1356	6.0379	1728	0.240158	71	0.238803	67	0.252384	68	2.78128e-137	-4.19116	136.556	Downregulated
BIRC3	0.622319	134	0.470585	102	0.658843	148	0.068964	16	0.045328	10	0.074342	17	2.68835e-13	-2.9782	12.5705	Downregulated
AKAP11	1.18792	496	1.03948	430	1.41826	608	0.313346	137	0.165091	69	0.144236	65	3.47487e-20	-2.31474	19.4591	Downregulated
SNAPC1	57.5391	6432	75.5882	8358	77.8434	8925	10.0343	1167	8.02324	894	8.19976	977	1.23619e-147	-2.78069	146.908	Downregulated
ABCC2	0.369126	91	0.241815	59	0.317121	69	0.007788	2	0.01451	4	0.066248	18	1.50765e-06	-3.02874	5.8217	Downregulated
GCLM	13.5886	2758	15.7119	3125	15.6017	3232	4.70912	969	4.87796	980	5.65293	1210	4.96774e-45	-1.34835	44.3038	Downregulated
UBR2	1.29426	429	1.76286	577	1.53183	520	0.658058	228	0.511175	167	0.480977	170	5.51867e-11	-1.25173	10.2582	Downregulated
DEPDC1	9.97047	2103	11.3841	2398	13.3394	2806	2.46115	517	1.61185	311	1.77748	376	4.86757e-64	-2.41862	63.3127	Downregulated
PHF20	4.01387	996	4.05732	971	4.1261	1042	1.59076	413	1.78342	413	1.66171	437	5.01237e-20	-1.07044	19.3	Downregulated
SEC63	9.26487	2425	9.24441	2398	9.61708	2599	2.06062	547	1.83639	494	1.99693	507	3.77859e-110	-2.07888	109.423	Downregulated
FAS	1.6918	169	1.25046	130	1.4942	160	0.327156	35	0.098369	7	0.261632	30	2.46996e-09	-2.5034	8.60731	Downregulated
IFNGR1	15.11	1355	17.2004	1540	16.5267	1527	5.85921	549	5.94568	535	5.17899	498	5.84799e-31	-1.29921	30.233	Downregulated
VRK2	7.12632	577	8.52209	694	8.77032	736	1.73046	146	1.09877	102	1.2581	112	7.10888e-37	-2.2961	36.1482	Downregulated
VEZT	6.98549	1083	8.54485	1176	8.75714	1376	1.42422	268	1.18001	205	1.22775	245	9.16694e-57	-2.157	56.0378	Downregulated
ARNTL2	3.33779	866	3.83615	929	5.44104	436	0.993863	256	1.02158	267	1.01791	233	0.000285961	-1.38911	3.54369	Downregulated
BCLAF1	9.43065	2573	9.77766	2521	11.6705	3245	1.02562	347	0.712505	231	0.92811	322	1.76557e-127	-3.03005	126.753	Downregulated
RABEP1	4.66926	993	6.18268	1208	6.82009	1442	1.64669	339	1.36739	278	1.6162	305	2.28402e-36	-1.79678	35.6413	Downregulated
FAM13B	2.93354	661	3.00362	670	4.01449	920	0.812343	194	0.721242	166	0.678087	166	6.89009e-30	-1.90977	29.1618	Downregulated
CENPQ	7.03538	514	5.60365	405	7.30509	547	1.17849	90	0.556936	41	0.841382	66	2.00887e-29	-2.71656	28.697	Downregulated
ARID4A	0.640385	150	0.669228	165	0.582275	149	0.208782	45	0.053668	14	0.035372	10	6.52186e-09	-2.56894	8.18563	Downregulated
IFT88	1.48908	184	2.20963	268	2.06381	263	0.216465	30	0.199792	26	0.290559	40	1.49176e-19	-2.71702	18.8263	Downregulated
UBA6	4.01291	1614	3.41691	1360	4.72151	1949	0.920251	378	0.546501	220	0.635666	273	3.87634e-46	-2.31546	45.4116	Downregulated
SLC4A7	1.36323	378	1.57484	430	2.10862	549	0.140638	50	0.044555	15	0.280742	82	1.06409e-06	-3.04215	5.97302	Downregulated
RNF19A	3.99834	729	5.24491	938	4.98168	898	0.999736	190	0.774654	141	0.685335	133	6.2318e-40	-2.28347	39.2054	Downregulated
SH3YL1	2.94073	284	3.70094	314	3.14204	349	1.07728	149	0.764943	102	0.90861	100	3.374e-08	-1.24776	7.47185	Downregulated
DEPDC1B	13.8617	1446	14.8122	1538	14.5564	1566	5.40852	591	5.80575	605	5.56953	624	2.82398e-29	-1.13966	28.5491	Downregulated
ADSS2	28.0125	3278	28.9259	3348	30.4081	3649	8.09923	986	7.45038	869	8.24252	1028	3.14151e-91	-1.65247	90.5029	Downregulated
RFC1	11.0963	2271	11.7586	2380	14.8466	3103	2.11598	454	2.26354	463	2.26285	496	2.83257e-90	-2.26966	89.5478	Downregulated
TBC1D23	5.0058	775	5.33126	818	6.10782	970	1.28494	207	0.875956	136	0.730161	121	1.08436e-34	-2.27965	33.9648	Downregulated
CUL3	5.56202	1407	5.29843	1442	5.95786	1589	2.8436	278	1.84353	231	1.69374	333	2.2551e-69	-2.21918	68.6468	Downregulated
ZZZ3	9.05144	1601	9.06372	1614	11.3323	2092	1.85448	352	1.35515	246	1.416	274	6.40432e-69	-2.42057	68.1935	Downregulated
MFAP3	2.47175	301	2.04642	247	2.72321	333	0.805819	103	0.793727	97	0.958721	125	1.35389e-08	-1.25701	7.86842	Downregulated
PI4K2B	4.80118	716	5.96264	879	6.72101	1028	1.02448	159	0.817418	122	0.85925	137	1.67613e-48	-2.46476	47.7757	Downregulated
BOD1L1	1.98941	578	1.74127	492	2.51844	797	0.65017	168	0.681463	156	0.813458	212	2.98674e-17	-1.61541	16.5248	Downregulated
VCAN	13.1764	5427	12.072	4752	14.3447	5884	2.83633	1486	2.01374	1062	2.23054	1247	1.18586e-76	-1.89998	75.926	Downregulated
MSR1	2.26357	265	2.58644	256	2.62688	320	0.269635	38	0.430805	51	0.520205	72	1.59473e-16	-2.20385	15.7973	Downregulated
MTREX	6.78336	1191	7.4354	1297	8.58177	1550	1.82338	331	1.07734	191	1.54759	291	3.19217e-41	-2.13242	40.4959	Downregulated
ZFYVE16	1.70427	486	1.26902	358	1.6297	477	0.189636	57	0.078034	23	0.163469	50	7.81683e-33	-3.16925	32.107	Downregulated
RAI14	19.8165	4045	22.1934	4664	25.3044	5469	5.20928	1139	4.23906	772	4.71341	1065	8.89139e-72	-2.07115	71.051	Downregulated
SPDL1	16.5436	1790	19.4857	2059	19.2451	2142	2.56949	300	1.94189	218	1.83442	220	9.40441e-105	-2.83803	104.027	Downregulated
STAU2	12.1837	1549	12.8934	1559	13.42	1748	5.90854	706	6.62559	676	5.69616	678	1.92591e-26	-1.05332	25.7154	Downregulated
RAB27B	0.59222	182	0.61352	187	0.793502	250	0.158171	51	0.05126	16	0.065266	20	1.37403e-12	-2.64691	11.862	Downregulated
SPATA7	1.53108	130	1.50556	117	1.68297	138	0.300139	31	0.31176	31	0.477165	50	2.82566e-06	-1.60402	5.54888	Downregulated
DCUN1D1	2.98364	955	2.87633	930	3.12401	1041	0.464665	162	0.451043	151	0.345993	124	5.79269e-64	-2.55791	63.2371	Downregulated
CNTLN	2.55051	571	2.99608	664	2.87722	662	0.374454	90	0.411532	93	0.210612	52	4.10343e-40	-2.82397	39.3869	Downregulated
DSG2	11.7923	2894	11.9411	2900	13.9427	3510	3.10125	792	2.46331	603	2.65366	683	5.6158e-81	-1.97935	80.2506	Downregulated
OFD1	3.23025	491	3.68244	564	3.76333	561	0.326716	54	0.423552	67	0.378962	64	7.16269e-49	-2.94352	48.1449	Downregulated
YTHDC2	1.04696	279	1.05171	277	1.3125	358	0.146347	41	0.143451	39	0.193877	55	3.51381e-24	-2.57676	23.4542	Downregulated
POLR2B	18.1739	2827	17.2354	2692	20.9027	3385	7.80232	1282	8.77571	1381	7.39904	1244	1.44502e-24	-1.00079	23.8401	Downregulated
FAM214A	0.487191	94	0.736308	132	0.781968	139	0.08482	17	0.07671	15	0.156446	31	4.56553e-09	-2.35749	8.34051	Downregulated
ARAP2	0.485009	154	0.49746	156	0.646281	210	0.032542	11	0.058704	19	0.086798	30	3.23997e-15	-2.93322	14.4895	Downregulated
TPR	3.82963	1565	3.41696	1381	4.32628	1813	0.637383	271	0.50383	206	0.621243	271	2.09422e-79	-2.48769	78.679	Downregulated
XK	0.642572	141	0.808036	176	0.759319	171	0.210097	48	0.18596	41	0.251754	59	2.33576e-07	-1.54287	6.63157	Downregulated
C12orf4	3.28385	529	3.65714	581	3.92562	649	0.717173	121	0.672998	109	0.892366	154	6.26026e-30	-2.0154	29.2034	Downregulated
SCML1	8.78116	991	9.56315	1067	11.6613	1356	2.1087	250	1.78161	201	1.43521	173	1.69323e-45	-2.26335	44.7713	Downregulated
ARHGAP6	0.939394	210	1.14564	243	1.14074	251	0.400314	93	0.416309	91	0.382255	91	4.78819e-07	-1.17257	6.31983	Downregulated
GOPC	4.93829	955	4.9255	942	4.93304	968	1.04529	211	1.34297	259	1.22555	253	1.48509e-38	-1.80381	37.8282	Downregulated
USP28	3.82509	679	4.25463	732	4.31823	806	1.97908	337	2.00711	378	1.45373	242	6.26668e-09	-1.02097	8.20296	Downregulated
HDAC9	3.41036	562	4.5137	696	5.08899	885	0.810941	149	0.706802	139	0.71661	142	3.94175e-32	-2.12918	31.4043	Downregulated
RRM2B	1.50866	314	1.27415	258	1.56651	334	0.443451	96	0.208726	44	0.26998	60	2.87497e-13	-1.99951	12.5414	Downregulated
ZNF800	1.81643	327	2.54422	455	2.99813	554	0.324524	62	0.230152	43	0.235233	47	1.37018e-32	-2.94866	31.8632	Downregulated
RSF1	1.24405	546	0.967474	433	1.18826	536	0.136092	69	0.108467	50	0.1258	66	6.295e-42	-2.85378	41.201	Downregulated
FAM120A	29.3222	6294	27.8046	5899	33.2192	7300	12.9831	2850	12.3916	2618	13.1206	2970	9.7086e-43	-1.02479	42.0128	Downregulated
KITLG	4.97215	1178	5.66987	1318	5.56154	1305	0.730692	184	0.922142	223	0.863724	213	1.53444e-74	-2.43274	73.8141	Downregulated
ADAMTS6	0.366685	113	0.298339	91	0.328554	104	0.142007	46	0.136278	42	0.034218	12	0.00169505	-1.42867	2.77082	Downregulated
RCN1	96.9429	10494	98.7947	10579	106.032	11737	34.3747	3862	41.4411	4471	37.6307	4332	1.04539e-56	-1.18839	55.9807	Downregulated
PTCD2	0.82614	341	0.909023	353	1.13015	432	0.31551	115	0.306163	144	0.30797	142	7.42785e-11	-1.30317	10.1291	Downregulated
NFE2L3	6.81014	1057	6.41032	985	6.73027	1071	2.02473	327	2.35413	364	1.747	289	5.41472e-27	-1.48153	26.2664	Downregulated
LIMA1	16.373	2452	18.8868	2806	22.1902	3378	3.88253	596	4.13784	563	3.3973	545	7.54002e-86	-2.15433	85.1226	Downregulated
POLQ	0.901576	344	0.606813	229	0.734829	288	0.157465	63	0.15188	58	0.074014	31	5.28347e-15	-2.31403	14.2771	Downregulated
PIK3CB	5.00416	1129	6.72468	1506	6.88584	1634	2.15474	485	2.50181	544	1.8691	470	2.60962e-21	-1.32125	20.5834	Downregulated
MPHOSPH9	5.5906	862	4.16948	796	4.8067	1030	1.17075	161	0.857537	115	1.06527	144	2.49531e-54	-2.49534	53.6029	Downregulated
PLEKHA5	4.45958	796	5.11228	878	6.808	1213	0.9249	200	0.645953	127	0.566576	119	2.95102e-37	-2.50542	36.53	Downregulated
SIKE1	6.0538	1250	6.19973	1271	6.8185	1487	3.25798	571	3.18182	481	3.79794	581	3.81632e-23	-1.1134	22.4184	Downregulated
FNIP2	3.62853	1024	3.14908	905	4.01987	1178	1.03855	315	1.17171	335	0.919939	275	1.19223e-27	-1.55972	26.9236	Downregulated
AP5M1	1.07055	517	1.16282	569	1.54585	750	0.404176	208	0.377375	186	0.333067	171	1.85598e-17	-1.51138	16.7314	Downregulated
ANAPC4	3.32335	370	3.66991	410	4.80781	550	1.21955	144	0.725444	81	1.32215	160	5.4774e-12	-1.60959	11.2614	Downregulated
LY75	1.2205	354	1.47643	424	1.2485	372	0.525766	159	0.380961	111	0.315914	98	5.58131e-11	-1.46213	10.2533	Downregulated
ARID4B	2.45071	614	2.07557	474	2.21291	551	0.195834	51	0.134734	34	0.194785	52	8.65687e-53	-3.40315	52.0626	Downregulated
SDCCAG8	3.70816	390	3.84482	404	4.31853	466	0.990774	108	0.982899	101	1.08444	122	4.43278e-20	-1.74634	19.3533	Downregulated
KIF1B	1.83979	631	1.82968	609	2.63495	906	0.706825	266	0.666911	244	0.823125	326	5.42569e-12	-1.17532	11.2655	Downregulated
SYNE2	0.312175	283	0.192929	176	0.380716	325	0.071766	70	0.088356	81	0.063288	62	1.60698e-09	-1.68799	8.79399	Downregulated
NOP58	27.8768	2391	29.5051	2493	32.2647	2801	3.4479	308	2.1364	184	2.87901	263	1.71655e-129	-3.16797	128.765	Downregulated
CUL1	13.402	1728	14.4171	1834	15.3738	2031	4.84369	651	5.44562	696	5.39993	741	1.58923e-35	-1.23804	34.7988	Downregulated
FAM114A2	2.27144	375	3.01361	500	2.8202	503	0.700919	137	0.758517	137	0.949951	190	2.10319e-12	-1.39055	11.6771	Downregulated
TAB2	20.874	3720	22.4993	3971	23.9185	4372	5.82808	1162	5.66985	1009	5.60628	1066	1.02837e-93	-1.71464	92.9879	Downregulated
EIF2AK2	3.96204	1663	4.42146	1805	4.69365	2028	1.00632	443	0.813655	343	0.941136	424	1.06647e-68	-2.00177	67.9721	Downregulated
KMT2C	0.509128	319	0.603991	346	0.516887	365	0.22958	116	0.126818	69	0.116189	85	1.77218e-14	-1.75134	13.7515	Downregulated
MCOLN3	2.35569	275	2.46721	285	3.39647	407	0.915537	112	0.584408	70	0.442857	55	2.03778e-11	-1.83794	10.6908	Downregulated
PUM2	12.4943	2991	12.5036	3012	14.7002	3514	4.03595	1014	2.70291	693	2.9585	822	2.21959e-53	-1.73017	52.6537	Downregulated
HPF1	9.18125	476	10.4961	538	12.1883	648	3.78392	204	3.49505	181	3.61122	200	3.65034e-15	-1.32155	14.4377	Downregulated
ZFR	9.00684	1778	9.38114	1829	10.6955	2174	2.44535	495	2.01414	401	1.9354	412	1.84542e-65	-1.95939	64.7339	Downregulated
ZNF280C	1.76508	340	2.08633	403	2.80437	561	0.477031	97	0.542088	106	0.554656	116	2.44389e-17	-1.84258	16.6119	Downregulated
RC3H2	3.04571	1077	3.24948	1070	4.03353	1353	1.74831	496	1.61008	393	1.43943	404	6.16272e-21	-1.25126	20.2102	Downregulated
DCBLD2	82.8063	21098	85.0738	21454	98.5418	25772	32.4881	8622	30.9931	7888	33.5304	9027	5.04949e-77	-1.23646	76.2968	Downregulated
SOAT1	17.3431	4990	18.1223	5157	20.9706	6153	8.01724	2400	7.22414	2071	7.90727	2423	8.93318e-40	-1.05852	39.049	Downregulated
PKP2	2.86631	493	3.27642	536	3.8327	698	1.30931	226	1.27473	214	1.4007	246	7.31023e-12	-1.14645	11.1361	Downregulated
ATG5	10.9738	1461	12.4411	1635	13.4518	1797	3.09298	434	4.13512	546	3.58872	518	5.77022e-36	-1.52176	35.2388	Downregulated
ATP11B	3.8378	1128	4.35142	1162	5.35601	1526	1.04537	321	1.01944	295	1.0047	296	2.00436e-44	-1.87787	43.698	Downregulated
CDK14	2.86474	571	3.11587	580	2.69067	581	1.14396	190	1.15675	205	0.992925	190	2.29937e-18	-1.38296	17.6384	Downregulated
PPP1R12A	7.42605	1774	7.66439	1809	9.234	2278	1.57956	396	0.974953	234	0.999153	257	1.08745e-59	-2.53979	58.9636	Downregulated
ZC3H11A	4.22794	851	9.91004	2377	8.20455	2330	3.51443	481	0.582653	85	0.393783	104	0.00150427	-2.86794	2.82267	Downregulated
RIOK2	2.37524	344	3.04728	455	2.91076	433	0.474611	67	0.544931	89	0.349086	62	7.47418e-24	-2.31051	23.1264	Downregulated
CDK17	3.55209	609	4.8653	804	5.24878	910	1.05606	186	0.939347	155	0.991714	183	8.19414e-31	-1.96405	30.0865	Downregulated
DNAJC25	5.38539	544	6.36274	633	6.73634	714	1.25508	142	1.60028	153	1.48406	164	1.28811e-28	-1.85803	27.89	Downregulated
CCAR1	6.55577	1248	6.29895	1200	7.6831	1554	0.530914	97	0.634663	125	0.477328	101	1.05441e-108	-3.44256	107.977	Downregulated
COL11A1	13.1599	4013	12.9163	3901	14.2082	4418	4.07099	1292	3.79917	1161	4.37869	1411	2.32859e-79	-1.49342	78.6329	Downregulated
QSER1	2.34779	894	2.03592	761	2.73304	1064	0.452157	192	0.366466	149	0.28174	123	8.41143e-40	-2.36272	39.0751	Downregulated
BCAT1	11.1345	4417	11.762	4730	13.5517	5630	5.11952	2112	4.45137	1753	6.25141	1977	9.46252e-40	-1.15504	39.024	Downregulated
NCKAP1	7.56768	6480	8.54277	7236	9.88788	8685	1.63547	1458	1.23688	1056	1.44983	1323	2.3136e-118	-2.3628	117.636	Downregulated
GUCY1B1	14.8154	1929	16.4272	2111	16.9135	2259	6.5198	891	6.40854	840	5.66723	788	2.33931e-30	-1.13754	29.6309	Downregulated
MON2	1.40067	694	1.44125	750	1.77592	736	0.374147	218	0.427828	219	0.343064	202	5.10722e-27	-1.58738	26.2918	Downregulated
GPBP1	8.2369	1242	8.64611	1210	10.2724	1474	1.88367	291	1.30822	210	1.11062	218	1.30376e-57	-2.26485	56.8848	Downregulated
WAPL	5.94601	1585	6.12266	1615	6.98337	1910	1.60881	447	1.16293	309	1.21528	345	3.10908e-54	-2.03143	53.5074	Downregulated
APPBP2	2.36123	644	2.4287	653	2.62521	728	0.924964	263	0.889977	242	0.70558	205	2.55007e-17	-1.32623	16.5934	Downregulated
BICRA	0.835588	191	0.747924	179	0.680987	169	1.35508	341	1.13041	273	1.34631	347	1.45801e-07	1.01084	6.83624	Upregulated
INTS13	9.17107	1128	11.4998	1375	12.3849	1558	2.96903	373	1.75785	220	2.44918	280	4.91215e-36	-2.03562	35.3087	Downregulated
TAF2	3.61218	748	4.44173	907	4.50607	903	0.785243	174	1.32497	276	0.793612	180	1.15352e-22	-1.83058	21.938	Downregulated
SLC12A2	0.627088	182	0.646623	186	0.945525	282	0.134916	41	0.140508	41	0.113544	36	2.33819e-14	-2.27042	13.6311	Downregulated
BTBD1	14.1155	1930	15.0539	2026	16.63	2321	3.85061	556	2.64182	366	2.56866	371	4.39438e-51	-2.09548	50.3571	Downregulated
PMS1	4.09139	531	4.42857	568	6.1333	780	0.721747	88	0.697592	81	0.892678	111	7.54268e-39	-2.56188	38.1225	Downregulated
GNAI3	3.33864	3818	3.60226	4076	3.8697	4540	1.15716	1377	0.996754	1137	1.14872	1400	8.82718e-68	-1.48643	67.0542	Downregulated
PKN2	4.80625	1210	4.99557	1224	6.0107	1554	0.705821	190	0.668304	172	0.68788	189	1.22046e-86	-2.67051	85.9135	Downregulated
MCM10	3.47637	657	3.71717	639	3.12872	596	1.1266	226	1.24345	239	1.56416	320	3.20399e-11	-1.09319	10.4943	Downregulated
DGKA	3.05679	368	2.69978	302	4.19001	438	5.62613	675	5.15964	608	5.75014	674	1.60613e-11	1.00541	10.7942	Upregulated
ZC3H15	23.2532	2093	24.2677	2158	26.5317	2445	4.44044	416	3.53461	317	4.21312	404	5.33665e-105	-2.37711	104.273	Downregulated
SLK	3.23381	1057	2.86052	915	4.23757	1405	0.443624	151	0.368915	121	0.320537	112	8.07263e-65	-2.94756	64.093	Downregulated
CYB5R4	1.85406	722	1.67648	646	1.83484	733	0.605112	246	0.67882	264	0.590709	245	1.02433e-18	-1.29252	17.9896	Downregulated
FAM107B	37.1381	4608	38.1708	4893	44.7267	5813	9.13838	951	7.55173	752	10.2844	1506	5.64172e-13	-2.08117	12.2486	Downregulated
ME1	15.3731	2181	15.3254	2151	18.8884	2749	6.14777	908	5.41626	766	6.2176	940	1.90803e-33	-1.25458	32.7194	Downregulated
CDK13	4.85788	1458	4.94608	1571	6.44193	2043	2.32237	703	2.23676	637	1.99929	720	4.45248e-21	-1.11421	20.3514	Downregulated
PPP2R5A	23.8625	3142	26.1305	3403	30.6448	4138	8.91004	1221	9.60629	1261	9.32966	1309	1.06482e-44	-1.30869	43.9727	Downregulated
ASPM	2.93622	1345	2.36323	1069	2.42513	1140	0.246336	117	0.229547	105	0.204528	100	8.09507e-95	-3.28381	94.0918	Downregulated
ZBTB11	2.28304	579	2.43063	604	2.46996	637	0.541105	143	0.315057	80	0.516913	140	4.89552e-28	-2.15005	27.3102	Downregulated
ATXN3	2.23626	229	1.42667	238	1.79621	311	0.244503	75	0.180979	53	0.426715	78	6.83907e-12	-1.73511	11.165	Downregulated
GOLGA5	7.74961	964	9.18582	1136	9.56307	1224	1.67537	218	1.43051	179	1.94552	256	1.59076e-50	-2.16791	49.7984	Downregulated
LRRC40	5.6773	690	5.82043	699	7.47009	930	0.954907	121	1.01623	123	0.630109	82	4.01163e-43	-2.63866	42.3967	Downregulated
TRMT11	5.25477	459	5.03597	434	8.83887	722	1.40673	141	1.7033	124	0.537251	79	2.45577e-17	-2.03443	16.6098	Downregulated
THUMPD1	3.98948	673	3.54156	589	4.56978	785	1.18653	206	0.60014	101	0.84395	154	1.47517e-21	-1.9709	20.8312	Downregulated
ATG2B	0.616267	355	0.613921	350	0.65385	387	0.173959	105	0.187658	108	0.194945	120	4.83355e-15	-1.53135	14.3157	Downregulated
ARFGEF1	5.67376	1699	5.4028	1613	6.86869	2121	1.49989	470	1.14444	342	0.987087	319	7.6763e-48	-2.07731	47.1148	Downregulated
MTFR1	22.7823	2521	24.5479	2693	30.3203	3438	10.0289	1156	9.87346	1089	10.6253	1242	1.25879e-28	-1.12586	27.9	Downregulated
MYO9A	0.667033	349	0.551008	275	0.79793	423	0.124994	68	0.204561	103	0.14104	79	1.59593e-14	-1.87442	13.797	Downregulated
IDI1	14.8866	1443	17.425	1670	15.8536	1578	4.57371	462	4.32002	417	4.29168	444	2.32109e-49	-1.64506	48.6343	Downregulated
KLF6	10.194	1987	11.6814	2240	11.873	2373	2.90392	593	2.63679	513	2.85775	596	1.84206e-70	-1.77352	69.7347	Downregulated
TRAM1	88.0571	10315	105.882	12271	111.115	13514	39.8763	4848	37.9066	4428	31.5066	4023	1.14542e-42	-1.25372	41.941	Downregulated
EVI5	1.17584	368	0.923513	287	1.48994	454	0.248384	81	0.249073	51	0.243283	82	4.37739e-19	-2.19184	18.3588	Downregulated
DHX29	1.46084	277	2.11219	396	2.09418	407	0.511647	101	0.290686	55	0.409366	83	1.4374e-15	-1.99602	14.8424	Downregulated
DNTTIP2	5.70685	1417	6.13344	1388	6.47674	1649	0.399545	104	0.418478	104	0.737214	195	8.30789e-80	-3.28982	79.0805	Downregulated
RRP15	4.55697	1491	4.7705	1544	4.89212	1642	1.12384	383	1.27278	415	1.2577	439	6.6674e-58	-1.73622	57.176	Downregulated
LOC108296779	1.68553	337	1.84979	372	1.89132	390	0.444472	94	0.542686	110	0.485304	105	3.92247e-16	-1.64626	15.4064	Downregulated
NAV3	0.506402	210	0.586406	240	0.65775	277	0.17867	77	0.110723	46	0.082583	37	1.55799e-11	-1.99707	10.8074	Downregulated
ROCK1	1.54277	615	1.50207	594	2.06574	847	0.176751	74	0.08531	34	0.187692	79	1.6668e-45	-3.27962	44.7781	Downregulated
MEF2A	4.04705	908	4.50454	970	4.3256	1067	0.945614	231	1.11085	269	0.80525	199	1.04171e-35	-1.8865	34.9823	Downregulated
ACSL4	14.901	3157	15.5484	3453	19.0349	4138	3.00186	702	1.96244	439	2.18424	524	3.2715e-83	-2.50741	82.4853	Downregulated
PRR11	14.2883	1403	14.2417	1383	17.4475	1752	5.19146	531	5.3857	528	6.01385	625	3.33389e-27	-1.2465	26.477	Downregulated
SRBD1	1.34522	209	1.78379	274	1.85189	295	0.299667	49	0.564113	88	0.522853	87	5.27349e-09	-1.6095	8.2779	Downregulated
KIF2A	7.33194	915	7.60443	719	8.70266	1053	2.22428	315	2.4446	307	2.28725	297	2.62137e-19	-1.36096	18.5815	Downregulated
PSME4	3.67544	1098	3.41301	1009	4.21949	1293	1.13203	352	1.1359	339	1.01112	322	1.47536e-33	-1.56077	32.8311	Downregulated
IFT80	4.38829	674	4.13837	681	5.06401	849	0.720047	137	0.308421	56	0.365228	58	6.33348e-12	-2.95046	11.1984	Downregulated
ERLEC1	12.8863	1303	14.0491	1408	15.3819	1598	5.64154	596	5.15341	517	6.21475	678	3.50814e-21	-1.08582	20.4549	Downregulated
NUCKS1	50.2245	13730	49.171	13297	57.4502	16110	16.1862	4604	15.2793	4163	15.922	4636	3.07614e-111	-1.50295	110.512	Downregulated
VPS35	20.645	5896	21.4208	6055	24.7226	7247	8.93589	2657	8.38928	2390	8.77832	2672	2.05678e-50	-1.13075	49.6868	Downregulated
BCL3	7.93666	677	6.47253	541	6.79414	598	13.1291	1168	14.1861	1208	10.7151	974	8.76115e-15	1.0684	14.0574	Upregulated
ABCC9	0.54469	191	0.67153	232	0.908745	324	0.224019	82	0.201026	70	0.20331	76	5.911e-09	-1.52339	8.22834	Downregulated
CLEC2D	0.742851	146	0.659755	112	0.978026	137	0.049953	12	0.23982	42	0.320535	37	3.15851e-06	-1.93141	5.50052	Downregulated
NEDD4	7.21554	2154	9.58597	2527	10.5659	2901	0.875576	278	0.623008	190	0.62458	196	7.48551e-129	-3.32839	128.126	Downregulated
MAPK6	5.60455	1261	5.32825	1186	6.79345	1568	1.28659	302	0.778117	175	0.768882	185	6.93082e-44	-2.41563	43.1592	Downregulated
LRP6	2.85541	1204	3.15736	1264	3.53864	1450	0.765663	334	0.838713	353	0.827328	319	1.16901e-47	-1.77534	46.9322	Downregulated
NUCB2	10.1027	846	11.2067	916	10.4437	938	1.77163	116	1.29081	82	1.42583	96	7.9716e-77	-3.01832	76.0985	Downregulated
SLC44A1	7.28964	3045	6.5087	2680	7.6827	3486	2.35552	1041	2.48724	979	2.17472	1014	1.49795e-50	-1.41723	49.8245	Downregulated
TMEM260	1.53852	262	1.86524	303	2.08906	352	0.922821	131	0.701646	108	0.716456	117	3.18355e-08	-1.18055	7.49709	Downregulated
EXOC5	2.35719	1039	2.56496	1131	3.10145	1418	0.397456	185	0.25974	116	0.322156	153	1.67556e-66	-2.79924	65.7758	Downregulated
PABPC1	353.803	47845	393.239	49781	371.919	54784	137.444	20724	165.287	23717	141.952	21901	9.29935e-46	-1.01393	45.0315	Downregulated
PTPN21	1.47939	384	1.65356	425	1.8496	491	0.748083	203	0.549637	143	0.64815	177	1.75632e-09	-1.13154	8.7554	Downregulated
RAD18	1.93676	478	2.31009	567	2.92927	722	0.304452	80	0.322932	81	0.430805	115	4.00593e-34	-2.49497	33.3973	Downregulated
ATP2B1	7.45857	2157	8.05286	2309	10.5116	3146	1.60597	491	0.957568	283	1.29072	407	1.43731e-60	-2.50525	59.8424	Downregulated
SNX13	2.24222	593	2.23863	588	3.00916	816	0.514256	132	0.413307	101	0.614477	163	1.20724e-29	-2.15274	28.9182	Downregulated
ING3	2.96988	275	3.97582	379	5.77724	525	0.883613	76	1.0008	78	0.798456	84	6.44148e-18	-2.11824	17.191	Downregulated
SEL1L	3.89682	1299	4.35801	1439	4.55594	1559	1.14719	399	1.20128	399	1.07976	384	1.33164e-48	-1.67744	47.8756	Downregulated
HLTF	18.6858	3966	20.439	4285	23.7584	5334	2.60804	552	1.59994	321	2.0977	428	1.37129e-42	-3.20241	41.8629	Downregulated
SLC6A15	12.4451	2435	13.4544	2603	16.2556	3247	4.72896	978	4.40325	861	4.3107	904	8.33909e-43	-1.40888	42.0789	Downregulated
RPS6KA6	0.382375	132	0.470002	160	0.587448	208	0.111138	40	0.079	28	0.088359	33	8.91236e-11	-2.12142	10.05	Downregulated
AFF4	4.52048	1818	4.40143	1750	5.52519	2237	1.25055	469	1.18013	473	0.921499	395	1.34739e-56	-1.92971	55.8705	Downregulated
UBE2D1	9.08426	1017	8.94459	991	9.71384	1115	3.81235	443	4.09129	457	3.24894	388	1.1632e-17	-1.09179	16.9343	Downregulated
PALS1	5.59357	1299	5.78266	1317	6.63272	1584	1.35901	331	1.25539	261	1.11355	278	6.20484e-60	-2.08716	59.2073	Downregulated
HMMR	11.8052	1477	13.1716	1659	14.3803	1821	0.912263	115	1.03582	135	1.18458	163	3.36599e-133	-3.40277	132.473	Downregulated
TRNT1	3.48973	311	2.50565	223	4.13875	350	0.793213	64	0.717583	64	1.15085	82	5.02088e-14	-1.89027	13.2992	Downregulated
SELENOO	10.8062	1053	9.42254	908	9.19786	920	19.4527	1973	16.5859	1611	15.6534	1625	2.19494e-19	1.03458	18.6586	Upregulated
PDE8A	3.4875	583	4.78806	782	5.09454	861	0.858224	150	0.971658	163	1.04659	187	1.2871e-29	-1.9699	28.8904	Downregulated
SMARCE1	20.2869	2830	25.7264	2874	26.5544	3192	9.1992	1112	9.86674	1279	11.325	1410	1.54922e-28	-1.04408	27.8099	Downregulated
PPP2R3A	2.27242	637	2.62549	743	2.8505	837	0.424381	127	0.373256	107	0.469031	138	2.53329e-46	-2.39305	45.5963	Downregulated
FERMT2	13.7413	1902	14.9489	2072	17.4007	2481	3.32518	487	3.36668	471	3.5872	532	4.22422e-72	-1.93079	71.3743	Downregulated
IGF2BP2	30.5309	4551	34.0977	4961	34.6539	5355	12.1167	1883	12.3956	1812	11.0524	1778	1.698e-59	-1.25734	58.7701	Downregulated
PICALM	35.4626	4942	37.5518	5191	46.5193	6485	13.4137	2005	12.042	1605	12.6516	1813	6.71627e-52	-1.43107	51.1729	Downregulated
CA12	3.44472	904	2.66884	660	3.16097	830	0.962947	271	1.1418	275	1.11188	320	1.13104e-16	-1.2865	15.9465	Downregulated
NTN4	6.68706	1011	7.53594	1125	7.25786	1129	2.29489	364	2.23964	340	2.5764	397	1.18839e-30	-1.38766	29.925	Downregulated
DPP8	2.13095	720	2.73029	763	2.96179	926	0.543329	180	0.533684	186	0.712917	236	1.79306e-31	-1.81785	30.7464	Downregulated
LMAN1	18.902	4392	19.1025	4391	21.4569	5114	4.81625	1165	4.74355	1099	3.95695	980	4.0134e-97	-1.91265	96.3965	Downregulated
TUBE1	12.792	1125	16.3543	1442	16.767	1535	5.74727	527	6.47255	571	5.73849	538	5.10343e-19	-1.13972	18.2921	Downregulated
ACTR6	8.96376	798	10.3632	953	12.0004	1082	2.34611	246	2.41315	244	1.52114	169	1.06983e-28	-1.91329	27.9707	Downregulated
EIF4G3	8.64415	2089	7.57376	1805	9.9232	2391	1.84814	487	2.10891	476	1.51762	393	2.8796e-59	-2.02432	58.5407	Downregulated
SEMA3A	0.344332	120	0.270813	93	0.65114	165	0.041964	16	0.017393	6	0.031248	12	3.05436e-13	-3.29078	12.5151	Downregulated
SEMA3C	18.1012	3931	21.7249	4644	25.6254	5655	2.73644	603	1.54417	336	2.00084	465	4.15422e-34	-3.15955	33.3815	Downregulated
ZNF638	4.90135	1177	4.76792	1040	4.91101	1350	0.768515	208	0.512413	139	0.613176	158	1.33062e-64	-2.63709	63.8759	Downregulated
SLC25A40	10.1707	1644	11.6573	1881	13.0778	2217	4.98308	832	4.11701	683	3.34587	584	7.24403e-21	-1.26365	20.14	Downregulated
ZNF37A	0.828804	271	0.449756	117	0.610201	176	0.168375	48	0.109653	39	0.094553	33	9.84237e-09	-2.05178	8.0069	Downregulated
MARK3	12.2465	1396	12.8758	1538	15.1399	1755	4.30099	607	5.48016	737	4.70894	633	3.1406e-18	-1.05788	17.503	Downregulated
FNDC3B	15.9058	4166	16.7283	4081	18.0372	4960	8.02706	1447	7.27345	1319	6.50117	1258	7.86058e-66	-1.52868	65.1045	Downregulated
FRYL	3.69213	1137	2.22506	1085	2.66924	1349	0.581633	299	0.484167	239	0.501524	264	2.4406e-50	-1.97093	49.6125	Downregulated
TMEM131	3.68377	1030	3.17473	879	3.93974	1129	1.26949	370	1.23435	344	1.08909	326	5.22187e-24	-1.36117	23.2822	Downregulated
DLG1	13.5187	2706	14.4516	2730	16.6619	3311	3.78072	798	2.81137	556	3.04137	637	2.26051e-63	-1.95218	62.6458	Downregulated
DUS4L-BCAP29	4.73229	808	5.61423	1010	5.78868	1044	1.83745	260	1.74788	215	1.91483	291	2.53429e-31	-1.72148	30.5961	Downregulated
SEC31B	0.269267	58	0.416143	88	0.500201	110	0.137751	26	0.132317	29	0.134729	31	0.00090353	-1.38482	3.04406	Downregulated
RBM7	6.75448	990	8.6083	1097	8.25837	1076	2.70395	342	2.19286	241	2.33091	296	6.05782e-33	-1.6682	32.2177	Downregulated
KLHL20	1.91321	276	1.6971	242	2.26595	335	0.492363	74	0.603571	87	0.772931	119	4.87636e-09	-1.42495	8.3119	Downregulated
TPD52	13.0394	2205	14.6058	2434	14.2586	2459	5.08326	878	6.16814	877	5.91264	1065	2.11541e-33	-1.15172	32.6746	Downregulated
PAG1	1.59914	724	1.61092	721	1.89136	878	0.419135	198	0.401913	182	0.414681	200	5.93348e-35	-1.8179	34.2267	Downregulated
CTTNBP2	0.351119	88	0.329569	82	0.322255	84	0.074673	20	0.040471	11	0.053764	15	3.4148e-07	-2.28746	6.46663	Downregulated
TOP2B	12.6648	2141	9.38485	2095	10.5105	2445	1.90357	450	1.21391	275	1.35373	327	5.86877e-74	-2.48546	73.2315	Downregulated
TM9SF3	18.2551	4712	18.0796	4622	21.9731	5825	4.60622	1239	4.68564	1207	3.72533	1023	4.73719e-82	-1.93893	81.3245	Downregulated
DNAJC10	5.32687	2456	5.4902	2814	3.43246	2860	0.643832	568	0.616391	521	0.485032	438	1.06251e-85	-2.22708	84.9737	Downregulated
USP33	13.1542	2310	14.0929	2316	15.6576	2863	3.72018	609	2.07678	379	2.71514	497	2.9469e-60	-2.15277	59.5306	Downregulated
PAK3	0.41561	76	0.24084	82	0.263253	102	0.060812	21	0.026759	11	0.068602	16	4.69699e-07	-2.25534	6.32818	Downregulated
DYNC1I2	19.7944	2133	22.3226	2366	23.0982	2570	7.06512	796	8.36346	901	7.7104	890	1.49841e-37	-1.2654	36.8244	Downregulated
FAM76B	2.42507	344	2.80646	409	2.82809	470	0.555386	87	0.273996	47	0.406065	72	4.9034e-24	-2.38903	23.3095	Downregulated
SMC1B	6.45612	1103	6.12921	1038	8.18787	1424	0.750211	138	0.679822	120	0.734296	136	2.1869e-86	-2.99215	85.6602	Downregulated
ACER3	1.45966	443	1.34695	403	1.76723	563	0.96707	237	0.594225	179	0.571939	172	2.76648e-08	-1.07369	7.55807	Downregulated
PIK3C3	2.42579	935	2.73044	1051	3.3267	1285	1.11595	449	0.95511	361	1.07057	439	5.53755e-19	-1.20528	18.2567	Downregulated
N4BP2	0.778677	290	0.664563	270	1.28141	458	0.083882	36	0.069032	29	0.065585	29	5.54948e-30	-3.24609	29.2557	Downregulated
PPP2R5C	23.3375	2683	22.9619	2689	24.0807	3121	9.96251	1061	11.1734	1041	10.0664	1096	6.28881e-48	-1.22527	47.2014	Downregulated
MLLT10	7.87535	1158	8.84554	1155	8.23597	1275	5.54391	515	5.52487	514	4.82162	455	3.26483e-20	-1.08846	19.4861	Downregulated
NRDC	30.3248	4742	33.6614	5303	36.942	6080	13.1399	2124	13.172	2092	12.863	2185	1.921e-45	-1.14796	44.7165	Downregulated
PCM1	3.10491	836	5.19267	881	4.59652	1044	0.36277	114	0.447607	140	0.182285	64	3.58395e-43	-2.92294	42.4456	Downregulated
ITCH	8.30645	2224	9.12447	2427	13.2329	3071	2.67699	748	2.43208	653	2.24121	638	8.31121e-52	-1.73371	51.0803	Downregulated
THOC1	11.2082	865	10.8944	921	13.6901	1041	3.05513	240	1.84943	163	2.08795	194	3.55372e-41	-2.06154	40.4493	Downregulated
SLC1A3	1.08536	187	0.810784	139	1.07073	193	0.345529	61	0.339636	60	0.407992	69	7.01778e-06	-1.267	5.1538	Downregulated
SP140	1.49008	103	1.10318	81	1.55213	110	0.499703	38	0.211694	29	0.497308	40	0.000533645	-1.27776	3.27275	Downregulated
CDC14A	0.340137	61	0.513559	91	0.415282	61	0.050632	10	0.033598	7	0.180172	35	0.00100842	-1.87811	2.99636	Downregulated
OPHN1	1.83977	610	2.16045	709	2.11909	721	0.637302	220	0.729527	242	0.626188	222	7.15834e-20	-1.39176	19.1452	Downregulated
CARMIL1	9.00222	2052	8.79179	1969	10.7597	2506	4.10866	977	3.69578	831	4.36416	1061	9.29999e-22	-1.00378	21.0315	Downregulated
DDX1	34.255	3949	36.1908	4127	40.2221	4756	10.2077	1221	8.79698	1011	10.9081	1340	4.63969e-74	-1.66446	73.3335	Downregulated
STX7	4.08616	2172	4.45222	2344	5.52325	2795	1.76824	1024	1.67577	913	1.79985	967	1.73552e-31	-1.14712	30.7606	Downregulated
CRYBG3	0.594105	269	0.527793	236	0.676536	314	0.109141	52	0.014717	7	0.02272	11	6.48821e-05	-3.3693	4.18787	Downregulated
RIF1	1.31744	790	1.31298	804	1.77273	1099	0.149756	99	0.12342	77	0.148493	92	1.6053e-70	-3.14324	69.7944	Downregulated
RAB21	2.89288	1893	2.95806	1915	3.48201	2337	1.33155	907	1.06091	692	1.20543	840	8.61808e-26	-1.15062	25.0646	Downregulated
SLC4A4	1.34244	328	3.52128	1005	3.69348	1199	0.255437	66	0.249417	61	0.966402	293	0.00634849	-2.42561	2.19733	Downregulated
PUM3	13.3919	1309	13.5107	1306	16.6975	1673	2.73383	278	2.26577	221	2.03992	213	3.04025e-66	-2.40391	65.5171	Downregulated
CLDND1	37.1827	3414	42.7952	3774	45.6	4290	18.157	1721	18.053	1489	15.414	1501	2.80273e-33	-1.09983	32.5524	Downregulated
HSP90AA1	116.826	16624	127.457	17981	135.863	19845	19.3706	2867	15.6265	2177	18.0959	2664	4.14088e-234	-2.63951	233.383	Downregulated
RBL1	3.49276	832	4.00635	945	4.26889	1045	1.06282	265	0.77844	186	0.976742	249	3.82157e-34	-1.83063	33.4178	Downregulated
NDC80	15.4996	1328	15.687	1330	16.3274	1434	1.95885	175	2.43884	191	2.29493	195	1.30879e-102	-2.68398	101.883	Downregulated
AP4E1	0.870576	248	0.988126	278	0.921129	269	0.191048	57	0.273595	78	0.226975	69	4.08477e-13	-1.77822	12.3888	Downregulated
RSBN1	2.14821	598	2.01251	520	2.52168	703	1.21555	350	0.621569	172	0.850204	238	3.15982e-07	-1.07992	6.50034	Downregulated
MAGI3	0.583264	148	0.451914	98	0.647468	170	0.12701	37	0.351961	75	0.185027	42	0.000853929	-1.2355	3.06858	Downregulated
OSTM1	7.00657	1318	7.85038	1460	9.42882	1819	2.07789	407	1.2695	238	1.3858	278	7.03993e-39	-2.13209	38.1524	Downregulated
PCNP	56.6116	5287	59.2028	5522	65.9895	6330	23.2816	2312	23.578	2153	22.2161	2164	3.76346e-55	-1.1857	54.4244	Downregulated
MEF2C	0.496888	112	0.586738	107	0.505234	160	0.136164	46	0.140664	45	0.158684	46	0.000105059	-1.27961	3.97857	Downregulated
UBA5	6.78981	902	6.93203	894	7.70664	1038	2.40912	350	1.95179	266	1.76642	289	5.19962e-26	-1.46398	25.284	Downregulated
STK17B	1.93342	431	2.49277	550	2.34546	537	0.916098	213	0.710451	159	0.703235	168	1.16762e-12	-1.30884	11.9327	Downregulated
CDC14B	5.49612	1268	5.66195	1233	6.88678	1589	2.57629	602	2.5693	574	2.27501	569	4.76178e-19	-1.04251	18.3222	Downregulated
ZNF510	1.07923	191	0.764675	179	1.26298	298	0.589374	66	0.742164	71	0.518675	55	1.79647e-08	-1.60443	7.74558	Downregulated
CADPS2	0.591511	150	0.762256	193	0.86604	154	0.102209	28	0.206599	53	0.152657	42	3.45051e-08	-1.83037	7.46212	Downregulated
ATP8B1	1.50283	390	1.64193	421	1.95646	522	0.373311	101	0.24775	64	0.410794	114	3.42573e-21	-2.07724	20.4652	Downregulated
BZW1	31.5935	8919	34.732	9714	38.7817	10908	12.9666	3882	12.9809	3650	14.1557	4158	3.96937e-62	-1.15464	61.4013	Downregulated
ME2	4.63382	1836	14.5178	1809	7.6984	2249	3.16496	555	1.38245	546	1.41508	598	7.01177e-54	-1.61012	53.1542	Downregulated
CCNT2	1.87006	463	2.65776	644	3.28168	838	0.301135	81	0.233395	66	0.234029	53	1.15997e-40	-3.08974	39.9356	Downregulated
FAM135A	1.88803	448	2.08781	459	2.1646	577	0.34512	80	0.094357	26	0.29093	84	8.70189e-24	-2.79238	23.0604	Downregulated
EPB41L3	27.0179	4946	29.0332	5072	32.5825	5884	10.8948	1993	11.2307	1921	9.77275	1996	9.13834e-64	-1.24367	63.0391	Downregulated
COBLL1	6.18663	2361	5.93132	2142	8.11987	2728	1.69508	524	0.724181	281	0.781065	328	2.11789e-19	-2.49189	18.6741	Downregulated
TRAF5	4.64342	777	4.25713	704	4.883	838	1.41428	246	1.45812	243	0.945541	169	2.87128e-21	-1.62868	20.5419	Downregulated
SEMA5B	0.259264	54	0.272241	56	0.41418	89	0.729752	158	0.476057	99	0.677249	150	0.000149182	1.2157	3.82628	Upregulated
XPO1	24.5298	5192	24.5106	4970	26.5917	5786	7.19268	1545	5.36108	1095	5.72595	1264	2.33728e-76	-1.84877	75.6313	Downregulated
RNF13	9.62103	1082	11.0153	1131	12.0113	1402	2.20349	257	2.15436	253	2.59483	304	1.47237e-49	-1.96713	48.832	Downregulated
PALB2	3.24364	542	2.7327	451	4.15477	702	0.972116	171	0.759455	127	0.974556	175	1.15051e-17	-1.65768	16.9391	Downregulated
DOP1A	0.172378	60	0.179553	62	0.231787	84	0.038568	14	0.063269	22	0.054566	20	0.000301165	-1.68962	3.5212	Downregulated
LYRM2	6.60146	1258	5.90449	1161	7.07961	1343	1.27438	275	1.53609	282	1.82628	363	7.83916e-47	-1.85163	46.1057	Downregulated
KAT6A	1.37168	532	1.2203	466	1.46845	587	0.396429	160	0.497028	193	0.422434	175	9.36658e-16	-1.39957	15.0284	Downregulated
TUT7	0.994534	236	0.924776	178	1.08251	264	0.252186	64	0.267091	60	0.166507	43	1.04012e-10	-1.8317	9.98292	Downregulated
TNPO1	6.79107	3095	7.68671	3412	9.05629	4215	2.1369	952	1.33755	617	1.3484	667	3.44019e-20	-2.07649	19.4634	Downregulated
DIS3	2.30593	1029	2.21357	956	2.52355	1153	0.447778	208	0.373971	167	0.330751	158	4.53499e-58	-2.37304	57.3434	Downregulated
PIBF1	2.00404	265	2.30949	302	2.29506	312	0.382708	53	0.148824	20	0.166277	24	1.03636e-21	-2.99926	20.9845	Downregulated
TDRD3	1.87993	204	2.16358	248	1.91575	250	0.216464	32	0.276627	37	0.354441	55	4.40793e-16	-2.32231	15.3558	Downregulated
NUFIP1	4.14717	610	4.54667	661	3.8736	584	1.99751	306	1.61298	237	1.5718	247	7.18484e-11	-1.05223	10.1436	Downregulated
PDS5B	1.88553	537	1.63756	472	2.31904	711	0.551397	175	0.247601	78	0.239657	81	3.97153e-17	-2.17802	16.401	Downregulated
OXCT1	5.96742	834	5.95726	833	7.42394	1063	1.9505	290	1.99429	279	2.24453	338	7.68189e-24	-1.40612	23.1145	Downregulated
CYLD	2.87232	457	2.50508	541	4.15167	752	0.920687	190	0.681739	223	0.62992	238	7.40038e-11	-1.23739	10.1307	Downregulated
YTHDC1	10.6962	2104	8.94673	1925	9.91646	2329	3.02096	716	4.52199	697	3.90471	780	5.55766e-45	-1.35289	44.2551	Downregulated
CHMP2B	8.42106	896	10.5389	1060	9.43772	1022	1.48736	159	2.07892	219	1.67999	193	1.95978e-45	-2.19797	44.7078	Downregulated
ZMPSTE24	10.217	1337	11.0974	1436	12.2914	1650	4.33593	591	4.09624	534	3.38399	472	1.22915e-25	-1.28304	24.9104	Downregulated
REST	2.53544	779	2.47253	752	2.99499	944	0.475592	153	0.25559	79	0.344798	113	8.62795e-44	-2.66184	43.0641	Downregulated
NCOA1	1.3339	411	1.42311	353	1.63165	514	0.475983	155	0.476903	147	0.615923	205	7.28174e-09	-1.1514	8.13776	Downregulated
RAB10	33.8206	5032	35.094	5165	38.1163	5817	13.8915	2151	14.6654	2175	15.4795	2453	3.20348e-47	-1.05767	46.4944	Downregulated
ATRX	2.48901	890	2.18623	776	2.9777	1110	0.23596	73	0.105288	44	0.274594	80	1.26973e-76	-3.63569	75.8963	Downregulated
AK6	12.8312	775	14.0455	810	11.6173	770	2.57343	174	2.49494	156	2.01064	145	3.36784e-43	-2.12802	42.4726	Downregulated
MYNN	4.19777	749	5.19958	863	7.31686	1159	1.60305	258	1.47869	188	0.668066	134	1.76721e-23	-2.06374	22.7527	Downregulated
--	0.460643	101	0.400998	89	0.556057	125	0.062022	16	0.040903	10	0.081062	21	2.03974e-09	-2.56575	8.69043	Downregulated
SCAMP1	4.07295	773	4.57818	846	5.09818	977	0.932577	180	0.83193	146	0.8449	168	1.45681e-48	-2.21044	47.8366	Downregulated
HACE1	2.63607	385	2.12007	418	3.12447	618	0.403314	84	0.685026	136	0.457085	97	8.27004e-17	-1.96809	16.0825	Downregulated
WDR47	1.51068	269	1.65172	289	1.65044	302	0.777568	145	0.53036	95	0.457	86	5.62903e-07	-1.21595	6.24957	Downregulated
WDFY1	11.4591	2248	11.5746	2246	13.6537	2747	3.46754	708	3.64536	713	3.30739	691	3.36325e-58	-1.59151	57.4732	Downregulated
SLC25A24	13.5567	2433	16.112	2861	18.0697	3326	4.32269	808	3.40743	608	3.60956	689	1.58543e-57	-1.84977	56.7999	Downregulated
ABCB1	2.95475	595	2.49904	498	3.46447	715	1.37405	288	0.896239	180	1.02533	220	1.57441e-10	-1.21052	9.80288	Downregulated
CPNE3	10.0606	2055	10.4171	2024	11.2061	2349	3.87303	826	4.02733	822	4.19473	915	1.13026e-35	-1.14369	34.9468	Downregulated
RRN3	9.84303	1537	9.30386	1429	10.7626	1735	3.18689	525	2.96057	468	4.04907	683	1.81511e-25	-1.30909	24.7411	Downregulated
MTIF2	10.2835	1065	12.1776	1246	12.9534	1366	2.44118	250	1.84242	177	1.54478	156	2.62672e-51	-2.4712	50.5806	Downregulated
EPS15	6.62471	1457	8.3986	1827	9.75252	2200	2.40851	552	2.57301	564	2.05482	482	1.2516e-31	-1.58883	30.9025	Downregulated
IPO11	4.93496	857	5.00431	820	5.39908	955	1.28788	246	1.27194	233	1.2894	238	4.56064e-36	-1.69247	35.341	Downregulated
SNX10	24.6972	2622	29.2818	3082	32.6969	3631	4.96571	542	2.20133	242	2.66321	305	5.26721e-16	-2.91758	15.2784	Downregulated
ERO1B	2.08721	400	2.70975	515	3.45296	681	0.592012	119	0.449604	88	0.436283	90	1.76366e-24	-2.23708	23.7536	Downregulated
TXLNG	5.46762	1013	6.70518	1229	6.82251	1297	1.79807	347	1.02514	190	1.4404	285	4.44124e-30	-1.9276	29.3525	Downregulated
MTMR2	9.25489	1642	9.85153	1674	13.401	2060	3.22053	498	2.63986	518	2.68466	542	7.13115e-49	-1.60151	48.1468	Downregulated
L2HGDH	2.42333	420	2.33129	465	2.62518	520	1.40722	224	0.979643	170	1.30888	224	8.52631e-09	-1.00421	8.06924	Downregulated
TXNDC16	1.64274	316	2.21637	372	1.77843	351	0.341935	69	0.346293	67	0.36144	74	2.31636e-22	-2.1259	21.6352	Downregulated
GMCL1	4.3564	769	4.74358	828	5.12106	927	1.72052	316	1.36877	241	1.18922	224	7.76562e-22	-1.50736	21.1098	Downregulated
DNM1L	9.94692	1685	14.752	1811	12.4452	2024	2.66435	453	3.75147	443	2.04312	376	3.59326e-61	-1.93092	60.4445	Downregulated
ERGIC2	8.07142	1507	8.28894	1681	10.7101	2203	1.48928	326	1.39094	264	1.37646	292	2.14089e-71	-2.42518	70.6694	Downregulated
PTPN4	0.975564	393	0.927312	384	1.3681	565	0.314761	143	0.292033	76	0.255645	116	4.95261e-15	-1.81909	14.3052	Downregulated
DDX18	17.9876	2872	18.8737	2983	22.1761	3634	4.47225	744	4.10463	654	4.02523	685	7.25548e-94	-2.00249	93.1393	Downregulated
DOCK9	2.06514	807	2.2945	820	2.94634	1141	0.529923	245	1.01412	330	0.636064	269	8.55244e-20	-1.52133	19.0679	Downregulated
TGDS	4.15272	333	4.34149	345	6.53514	538	0.947885	80	1.20296	97	1.64182	141	9.5082e-13	-1.74954	12.0219	Downregulated
KIZ	1.0618	94	1.38626	130	2.53572	233	0.766165	73	0.467027	43	0.401355	41	0.000413832	-1.34527	3.38318	Downregulated
ESF1	5.2217	703	5.16861	691	5.64462	778	0.323301	46	0.156384	22	0.519506	75	1.95511e-53	-3.75366	52.7088	Downregulated
RBBP9	8.45131	1374	8.92002	1434	9.48406	1581	2.47714	419	2.84232	461	2.08276	361	5.2202e-38	-1.6348	37.2823	Downregulated
TASP1	2.41706	240	3.10912	305	3.2443	321	1.12549	116	1.3745	136	1.10861	117	2.44045e-06	-1.04349	5.61253	Downregulated
KIF16B	0.923115	162	0.732343	115	1.33348	206	0.260787	59	0.362837	57	0.24279	43	1.25002e-05	-1.41046	4.90308	Downregulated
TRMT6	9.79813	960	9.38837	910	11.1727	1121	3.29375	336	3.86036	377	3.80062	397	9.9653e-22	-1.24551	21.0015	Downregulated
ZNF302	3.92015	461	3.68751	436	4.24699	520	0.47472	57	0.519412	65	0.387857	46	1.32955e-40	-2.88865	39.8763	Downregulated
RBM41	2.60002	281	2.31035	242	3.86896	379	0.837114	105	1.35259	124	1.36791	121	3.1849e-07	-1.1764	6.4969	Downregulated
ZBTB25	1.19534	225	0.906899	194	1.00635	223	0.469389	102	0.665774	93	0.41015	67	2.39899e-05	-1.10642	4.61997	Downregulated
GPATCH2L	1.75567	670	1.30366	632	2.22019	842	0.802407	365	0.612529	263	0.574135	311	2.25331e-10	-1.00732	9.64718	Downregulated
SPTLC1	28.4971	2753	28.4158	2874	28.8619	2877	11.6461	1143	11.4913	1163	13.3592	1384	4.49908e-31	-1.02493	30.3469	Downregulated
PAPOLA	20.6068	3809	21.5226	3957	22.5194	4310	5.59403	1039	4.51343	840	5.57172	1064	1.91687e-101	-1.85669	100.717	Downregulated
YPEL3	2.61151	112	3.45873	138	1.83821	77	5.42819	232	5.26345	221	6.2803	268	3.5017e-07	1.31255	6.45572	Upregulated
IRAK3	1.40022	494	1.39635	478	1.58392	573	0.490398	187	0.346973	127	0.288214	112	2.7234e-16	-1.67322	15.5649	Downregulated
ZNF268	0.931431	264	1.22468	289	0.76717	277	0.205543	88	0.936786	58	0.344473	56	2.14217e-13	-1.85743	12.6691	Downregulated
USP48	9.05951	1551	10.3693	1676	10.3315	1926	3.26594	483	2.54585	409	2.68958	438	2.87114e-56	-1.77006	55.5419	Downregulated
TNRC6A	2.6628	643	2.47807	582	3.12052	781	0.532516	197	0.396632	141	0.38532	146	1.40826e-25	-1.86599	24.8513	Downregulated
EXOC1	4.4965	621	4.65569	638	5.21745	733	0.786176	123	0.813124	122	0.683147	109	3.52621e-43	-2.30683	42.4527	Downregulated
RBM27	4.29433	1166	4.65743	1251	5.37096	1496	0.657206	186	0.696141	189	0.532919	155	1.58397e-79	-2.69625	78.8003	Downregulated
OSBPL8	3.47725	1060	3.94559	1189	5.47888	1660	0.498319	158	0.507275	155	0.316412	103	1.17729e-61	-3.03779	60.9291	Downregulated
PUS7	5.61273	713	5.09002	729	6.3574	941	1.6534	246	1.41707	207	1.92488	300	1.7709e-20	-1.48062	19.7518	Downregulated
NRCAM	1.50922	410	1.10535	306	1.38483	400	0.201015	59	0.268356	76	0.201486	61	2.72846e-23	-2.32296	22.5641	Downregulated
LAMB1	68.1566	16449	62.4989	14904	75.3775	18570	17.5479	4394	16.7333	4027	16.8908	4348	1.32083e-145	-1.78328	144.879	Downregulated
DLD	8.42315	1310	7.9611	1234	8.93304	1411	2.80537	462	2.6815	422	2.49652	421	4.65116e-36	-1.41618	35.3324	Downregulated
CMTM6	11.8229	1922	12.0673	1941	13.6489	2276	4.0659	688	3.11675	505	3.55763	617	3.74446e-45	-1.58037	44.4266	Downregulated
ITGA6	1.81575	427	1.92337	450	2.59161	629	0.418194	103	0.529475	125	0.736311	186	3.0481e-14	-1.68004	13.516	Downregulated
MAP3K20	8.48533	1841	8.53049	1825	10.8813	2467	3.6317	710	3.96906	720	3.61551	722	2.08638e-31	-1.32328	30.6806	Downregulated
CDV3	51.9819	6123	49.6435	6296	57.3738	7186	21.1613	2703	26.3014	2755	25.6957	3170	2.19896e-41	-1.00164	40.6578	Downregulated
ZFHX4	1.17254	692	1.08034	578	1.48565	845	0.344144	195	0.346633	198	0.321584	203	3.41579e-23	-1.64052	22.4665	Downregulated
RGS17	1.86423	368	2.58199	382	1.9405	473	0.649314	106	0.677124	125	0.867167	119	2.61206e-16	-1.61809	15.583	Downregulated
--	9.31412	686	9.23971	669	10.4533	819	4.35093	353	3.69199	280	3.5626	290	1.59536e-12	-1.05158	11.7971	Downregulated
SCFD1	7.08916	660	7.23965	693	8.35344	821	1.94944	202	1.30677	116	1.0734	98	3.99693e-24	-2.19953	23.3983	Downregulated
G2E3	3.87346	793	3.39091	765	4.23769	907	0.67134	171	0.429209	105	0.410608	107	2.40469e-42	-2.50274	41.6189	Downregulated
HECTD1	5.5716	1195	3.32596	1249	8.05341	1442	0.860139	321	0.792265	304	0.877587	322	4.77795e-55	-1.8529	54.3208	Downregulated
SUPT16H	21.1804	4098	22.2162	4167	23.578	4692	8.27596	1611	9.36231	1693	9.81801	1904	4.61932e-46	-1.13241	45.3354	Downregulated
TRPM7	2.55855	932	3.233	1005	3.46171	1234	0.450785	128	0.379811	143	0.455035	153	5.76319e-72	-2.71723	71.2393	Downregulated
CLSPN	1.63771	313	1.46943	256	2.03826	371	0.533214	98	0.263176	47	0.244953	46	3.57497e-13	-2.11359	12.4467	Downregulated
TGFB2	28.8253	6060	30.7313	6406	34.3501	7411	7.30234	1602	9.55852	2008	9.20826	2066	3.63189e-64	-1.62281	63.4399	Downregulated
GPATCH2	3.21075	509	3.48318	555	3.89712	648	1.18193	195	0.809254	138	1.1741	182	7.73254e-19	-1.55156	18.1117	Downregulated
NUP50	11.3401	2437	11.3713	2405	12.2715	2728	3.24769	735	3.49367	754	3.21408	729	2.59678e-68	-1.58656	67.5856	Downregulated
ECHDC1	28.4609	2452	33.711	2597	30.5695	2833	7.9285	736	9.63795	775	10.2127	843	1.22963e-66	-1.56062	65.9102	Downregulated
SUCO	4.44683	1041	5.12285	1217	5.53759	1336	0.829083	210	0.612415	152	0.635574	159	9.08864e-67	-2.60236	66.0415	Downregulated
MSH2	17.2941	2407	16.457	2271	17.7111	2529	3.06168	446	3.14062	436	3.03016	450	1.76589e-124	-2.25322	123.753	Downregulated
MAP3K1	2.46763	729	2.37676	694	2.32511	704	0.972326	299	0.764096	225	0.882074	278	1.44827e-16	-1.22884	15.8391	Downregulated
TMEM38B	14.5688	2158	18.6578	2612	22.26	2971	9.16083	975	7.03677	790	4.70691	693	1.1645e-29	-1.46733	28.9339	Downregulated
BTAF1	3.26497	997	3.41461	1031	4.58363	1435	0.721616	230	0.641517	196	0.52777	172	1.23819e-47	-2.34394	46.9072	Downregulated
IKZF5	2.54516	488	3.2579	618	3.48672	686	1.0092	202	0.983039	188	1.1596	237	5.76844e-15	-1.33244	14.2389	Downregulated
MYO3A	1.27109	271	1.4958	291	1.34155	300	0.647148	87	0.802881	114	1.08859	163	1.07176e-05	-1.066	4.9699	Downregulated
WAC	15.4064	3027	16.4673	3440	19.4257	3742	3.9181	915	3.78499	819	4.47785	895	4.73694e-87	-1.77407	86.3245	Downregulated
HIVEP1	2.56146	748	2.63069	685	3.04415	907	0.96253	263	0.845187	195	1.35309	367	6.0091e-13	-1.32755	12.2212	Downregulated
SRPK1	14.6176	2825	14.3365	2741	15.2836	3030	5.05529	1017	4.84444	926	5.63863	1161	7.48102e-49	-1.28966	48.126	Downregulated
CDC5L	6.63151	1793	6.50164	1739	8.72274	2419	1.31419	370	1.23408	333	1.0341	298	1.40271e-71	-2.38251	70.853	Downregulated
ZNF184	1.39551	183	1.71474	222	1.26822	170	0.264442	36	0.253527	33	0.22159	31	2.20449e-14	-2.34449	13.6567	Downregulated
SIRT1	5.23938	840	4.80072	819	5.78925	1022	1.26693	228	1.30242	224	1.3672	251	6.78678e-36	-1.74712	35.1683	Downregulated
HNRNPH3	41.0225	3263	36.8449	3040	43.0708	3661	15.2255	1357	18.1691	1392	18.1219	1517	2.16723e-35	-1.04047	34.6641	Downregulated
IFT74	3.29556	298	2.3913	210	2.44978	223	0.10217	11	0.310106	25	0.182554	20	1.39318e-24	-3.52449	23.856	Downregulated
CDC7	6.14861	822	6.40386	857	7.81594	1072	1.72397	240	1.28977	180	1.31461	187	4.0768e-37	-1.99477	36.3897	Downregulated
SYDE2	0.503637	117	0.574681	132	0.720913	172	0.080021	20	0.099318	23	0.124017	31	1.02667e-10	-2.32387	9.98857	Downregulated
RAB18	5.29283	1089	5.9519	1212	5.92685	1251	1.56709	337	1.59291	328	1.60941	353	1.36111e-42	-1.62062	41.8661	Downregulated
MTAP	5.70772	1419	5.89282	1326	6.8945	1694	2.64007	668	2.74913	591	2.23603	539	9.39898e-20	-1.11701	19.0269	Downregulated
MISP	7.18633	869	7.46824	893	6.73063	835	13.5445	1703	14.1443	1704	14.0657	1811	2.72728e-35	1.18682	34.5643	Upregulated
GRK3	0.375861	144	0.52443	199	0.374766	148	0.078978	32	0.16538	64	0.146463	60	1.16981e-05	-1.47273	4.93189	Downregulated
TCF20	4.59842	1376	4.24082	1236	5.47633	1622	2.05694	588	2.17771	583	2.20219	681	4.09295e-18	-1.00942	17.388	Downregulated
HMGXB4	8.9539	1535	9.43911	1611	10.3085	1820	3.52363	651	4.25569	740	3.76243	711	4.24808e-23	-1.05491	22.3718	Downregulated
BIK	3.12906	126	3.53476	141	1.88751	78	4.64875	194	4.69382	188	5.76122	247	0.000151963	1.03597	3.81826	Upregulated
TNRC6B	0.886821	463	0.689879	519	0.730221	529	0.240728	193	0.474822	203	0.147733	122	7.35911e-11	-1.35444	10.1332	Downregulated
FKBP3	31.1691	1771	33.3767	1871	34.0124	1977	14.2297	839	12.9713	733	13.6063	821	5.90652e-29	-1.05	28.2287	Downregulated
VCPKMT	1.97852	144	3.55958	264	2.83768	220	0.950626	75	0.911146	66	0.83319	67	1.20768e-06	-1.41115	5.91805	Downregulated
SOS2	1.74602	362	1.70204	366	2.17111	471	0.498448	99	0.342159	67	0.324454	74	4.3168e-22	-2.13592	21.3648	Downregulated
NIN	1.55987	648	1.45193	581	1.73611	710	0.272583	122	0.267173	69	0.195381	91	5.54538e-40	-2.60092	39.2561	Downregulated
PSMC6	23.4108	1629	26.4292	1758	24.7866	1939	10.3684	745	9.18635	632	9.13059	675	6.95866e-31	-1.19289	30.1575	Downregulated
GNPNAT1	11.6005	1869	13.7953	2194	13.5889	2226	5.48998	928	5.44629	846	5.33469	921	5.24335e-27	-1.04035	26.2804	Downregulated
DDHD1	0.397666	200	0.360932	185	0.373035	199	0.096093	54	0.046819	26	0.041572	24	6.47371e-12	-2.30786	11.1888	Downregulated
CCDC198	5.93004	516	6.18513	556	8.39798	680	1.64277	115	2.15597	126	1.68834	121	7.07225e-32	-2.08821	31.1504	Downregulated
PSMA3	58.2752	2366	62.2512	2469	63.3822	2650	21.1302	897	27.4434	1095	30.5342	1299	5.80616e-19	-1.00436	18.2361	Downregulated
KIAA0586	1.29648	370	1.5287	341	1.22443	378	0.12386	43	0.271283	62	0.145345	48	5.54489e-29	-2.64556	28.2561	Downregulated
TMED8	2.04006	669	1.93341	627	2.33744	786	0.872364	298	0.873718	286	0.895902	313	4.02419e-13	-1.03084	12.3953	Downregulated
DAAM1	1.28673	315	1.17612	285	1.41924	260	0.240731	62	0.215735	53	0.215519	57	2.10345e-18	-2.14399	17.6771	Downregulated
ISM2	0.269144	35	0.17771	23	0.180209	24	0.637462	85	0.672178	68	0.389298	54	0.00055174	1.51766	3.25827	Upregulated
PPM1A	4.44656	1314	4.18997	1240	5.27595	1484	1.40874	431	1.56516	537	1.64383	518	2.55426e-24	-1.25666	23.5927	Downregulated
SIX4	0.913736	242	0.909367	238	1.14723	312	0.221609	61	0.352608	93	0.230331	65	1.80553e-10	-1.66226	9.7434	Downregulated
CEP128	0.597925	114	0.742275	111	1.35417	205	0.140586	24	0.108288	22	0.067667	15	4.26087e-11	-2.62045	10.3705	Downregulated
HIF1A	98.1822	16168	95.6977	15587	110.525	18671	16.8993	2891	16.1285	2648	17.2435	3027	7.12176e-284	-2.3747	283.147	Downregulated
EIF5	22.2436	5493	25.8944	6017	27.0988	6580	8.68278	2190	9.31401	2203	8.5562	2146	3.22599e-64	-1.28312	63.4913	Downregulated
DICER1	1.4705	571	1.27385	544	1.80394	776	0.400673	149	0.434936	152	0.338644	157	4.47585e-26	-1.85813	25.3491	Downregulated
ZC3H14	9.36273	1640	14.1383	1975	17.2486	2366	4.48381	690	4.82207	645	5.81068	700	1.28801e-31	-1.3695	30.8901	Downregulated
VRK1	14.5923	1071	18.2589	1324	19.9863	1489	3.11979	238	2.93221	214	2.72549	214	6.56347e-63	-2.35818	62.1829	Downregulated
RPS6KA5	1.24146	910	0.912515	874	1.02896	1002	0.178527	201	0.175132	197	0.187348	199	1.16783e-50	-2.03886	49.9326	Downregulated
PPP4R3A	8.91792	1482	9.65978	1580	10.7701	1768	2.62818	383	2.11922	366	2.77244	479	4.02585e-53	-1.79504	52.3951	Downregulated
TRIP11	0.599871	253	0.538707	225	0.790366	326	0.177933	78	0.117737	50	0.192599	87	4.75032e-11	-1.72265	10.3233	Downregulated
--	3.44544	1246	5.1786	1291	4.38114	1529	0.95537	219	0.740522	179	0.834734	151	3.22761e-75	-2.70203	74.4911	Downregulated
DHRS2	0.968942	70	0.388431	28	0.905373	66	2.08587	156	2.0277	141	1.56319	121	1.33799e-05	1.53846	4.87355	Upregulated
SRP54	15.0955	1437	16.9533	1591	16.998	1673	5.45835	545	5.25973	500	4.79666	490	1.68691e-39	-1.43098	38.7729	Downregulated
BRMS1L	1.92142	214	2.20268	244	2.34307	269	0.807222	94	0.624869	70	0.438813	53	7.64464e-09	-1.55702	8.11664	Downregulated
SEC23A	13.9079	2421	15.0681	2595	15.114	2699	5.46137	990	4.43586	770	5.14297	954	6.80248e-43	-1.32752	42.1673	Downregulated
PNN	8.9201	1343	8.32022	1240	11.1651	1724	1.81878	282	1.39063	210	1.12139	172	1.14913e-51	-2.50826	50.9396	Downregulated
MMP9	1.06793	105	1.58608	155	1.30417	132	2.2472	230	2.66779	262	2.43629	256	9.80256e-07	1.1153	6.00866	Upregulated
ZMYND8	8.97272	1898	6.99035	1536	9.01851	2055	3.41363	768	3.91518	865	3.36883	734	5.40814e-17	-1.02547	16.267	Downregulated
STK4	4.3903	1154	4.50589	1164	5.5123	1448	1.49464	404	1.58282	415	1.15762	323	5.81797e-28	-1.53188	27.2352	Downregulated
PFDN4	21.0584	1296	21.8085	1328	21.0934	1332	4.94796	317	4.22115	259	7.93668	521	5.18068e-22	-1.67972	21.2856	Downregulated
PRELID3B	27.3706	2999	31.1364	3115	36.2408	3679	13.2018	1362	12.6134	1312	10.2478	1129	4.5506e-31	-1.17694	30.3419	Downregulated
PLCB4	7.5611	1834	8.71489	2081	10.0403	2511	1.05314	266	0.831682	186	0.542819	138	1.6558e-27	-3.25508	26.781	Downregulated
CRNKL1	3.87358	654	4.28629	716	4.14358	718	1.28825	227	1.65021	278	1.36528	246	2.54641e-17	-1.29051	16.5941	Downregulated
METTL4	3.66278	415	3.2173	411	3.98741	544	1.12127	150	0.735639	102	1.0868	143	6.54699e-16	-1.61207	15.184	Downregulated
SMCHD1	1.99222	719	1.85297	645	3.37849	1040	0.426981	149	0.215249	80	0.238639	95	1.24807e-35	-2.70419	34.9038	Downregulated
CEP192	1.58566	542	1.71671	549	1.5769	553	0.44578	156	0.303049	111	0.493345	177	5.83842e-21	-1.71294	20.2337	Downregulated
RNMT	2.86753	591	3.70103	624	2.58518	656	0.729182	200	0.630731	166	0.63306	178	1.84267e-24	-1.6002	23.7346	Downregulated
ANKRD12	0.275345	131	0.345087	158	0.812789	307	0.085574	8	0.020813	10	0.282206	9	8.39798e-22	-4.26655	21.0758	Downregulated
POLI	0.570173	148	1.05437	228	1.10497	255	0.047391	13	0.061529	16	0.075204	21	4.97226e-22	-3.47259	21.3034	Downregulated
MIB1	2.14746	866	2.10518	840	2.65103	1096	0.482564	203	0.285075	115	0.421305	181	9.26557e-39	-2.30899	38.0331	Downregulated
RBBP8	13.0683	1772	13.9634	1879	17.6493	2438	2.74127	284	3.11073	225	2.94578	293	1.79831e-99	-2.74075	98.7451	Downregulated
RIOK3	7.23086	1229	7.60194	1265	8.50257	1483	1.55957	276	1.68228	283	1.78536	324	1.07305e-59	-1.98799	58.9694	Downregulated
VSIG1	3.97031	541	2.77461	374	3.66055	475	1.13371	161	1.35615	179	1.13054	164	6.35662e-11	-1.27996	10.1968	Downregulated
ATG4A	1.96509	187	2.33815	223	2.0717	223	0.473561	52	0.789973	83	0.539362	56	5.17806e-08	-1.53898	7.28583	Downregulated
STS	1.57597	433	1.72514	469	1.73801	490	0.418538	120	0.689322	189	0.475785	140	1.66522e-12	-1.4437	11.7785	Downregulated
POLA1	4.2733	987	3.78943	866	4.50681	1068	1.6674	401	1.60232	369	1.40533	346	1.17322e-19	-1.20312	18.9306	Downregulated
NKAP	2.91778	733	2.78787	693	2.77998	716	0.536524	141	0.611	153	0.593365	159	2.40788e-40	-2.06012	39.6184	Downregulated
NXT2	4.89924	529	4.43162	458	4.93034	521	1.17027	104	1.05924	120	1.34269	152	6.1389e-22	-1.82428	21.2119	Downregulated
MOSPD1	10.8027	1040	12.5214	1192	14.0753	1392	3.69529	379	3.02962	287	4.20379	439	4.79784e-26	-1.53387	25.319	Downregulated
AMMECR1	9.20921	2134	8.93144	2047	10.0918	2398	2.97815	718	2.87229	664	2.77442	685	5.05986e-56	-1.48662	55.2959	Downregulated
CHRDL1	64.063	9532	62.5946	9060	69.7655	10486	27.5801	4317	27.5071	4048	28.3286	4353	1.03026e-58	-1.01016	57.9871	Downregulated
XIAP	3.81911	1381	4.41055	1577	4.9072	1820	0.9149	345	0.46195	167	0.669157	258	1.4604e-44	-2.45407	43.8355	Downregulated
STAG2	11.6474	2739	10.6874	2607	13.3968	3342	1.72177	424	1.12388	285	0.951816	259	2.15917e-95	-2.97949	94.6657	Downregulated
ATP11C	3.24629	575	3.28678	595	3.3692	627	0.411614	111	0.417518	108	0.387828	107	3.14854e-41	-2.27981	40.5019	Downregulated
PLS3	62.5603	8617	62.0404	8464	70.5477	9978	19.4571	2795	16.7451	2304	18.1158	2664	2.67493e-103	-1.61913	102.573	Downregulated
ZC3H12B	0.24401	75	0.37798	115	0.364398	115	0.14002	45	0.121844	38	0.152834	50	0.0049346	-1.01582	2.30675	Downregulated
FMR1	8.15716	1437	8.25212	1283	8.12581	1420	2.13882	391	2.45192	382	2.27346	398	6.31381e-48	-1.64008	47.1997	Downregulated
PHEX	0.636579	166	0.459518	119	0.597542	160	0.299696	81	0.207346	54	0.175459	49	0.000653958	-1.09015	3.18445	Downregulated
EEA1	0.727815	303	1.08909	448	1.06686	455	0.048058	21	0.051493	22	0.044643	20	8.95005e-46	-4.07295	45.0482	Downregulated
RP2	4.05097	649	3.78593	600	4.03035	662	1.14892	192	0.544532	87	0.708863	121	1.98255e-21	-2.07853	20.7028	Downregulated
HTATSF1	13.2714	1659	15.5466	1781	16.1002	1918	3.74231	452	3.58578	418	3.44731	430	1.19136e-71	-1.85995	70.924	Downregulated
CENPI	3.26644	395	3.8024	392	3.70003	452	1.00232	118	1.0452	136	0.946783	99	1.0964e-15	-1.62294	14.96	Downregulated
PBDC1	14.7695	742	17.1623	845	16.8883	868	5.00465	261	4.41501	219	3.9893	212	1.13417e-28	-1.6434	27.9453	Downregulated
ARMCX3	10.4959	1400	11.6945	1587	11.7289	1701	4.55084	671	4.58687	589	4.56614	642	8.00287e-26	-1.11862	25.0968	Downregulated
FNDC3A	3.62063	906	3.72245	932	3.91258	1026	0.640669	177	0.480706	127	0.442888	126	2.26292e-58	-2.55245	57.6453	Downregulated
CAB39L	0.527852	78	0.7831	96	0.694811	92	0.341842	49	0.172129	27	0.178908	30	0.00400972	-1.14675	2.39689	Downregulated
KLF5	5.7166	858	7.3875	1097	7.94417	1223	1.65297	259	1.86947	280	1.71441	275	5.77408e-34	-1.77847	33.2385	Downregulated
DNAJC3	2.27714	536	2.35398	548	2.69288	650	0.587717	144	0.401124	95	0.356207	90	1.94066e-28	-2.21304	27.712	Downregulated
UGGT2	2.55376	445	2.43378	416	2.74193	463	0.440869	66	0.394365	54	0.310285	50	1.93335e-38	-2.77818	37.7137	Downregulated
PARP4	9.42204	2171	8.7152	1987	10.9535	2589	4.05551	973	4.0219	924	3.93517	966	4.28489e-26	-1.05149	25.3681	Downregulated
MRPS31	6.88999	424	7.49904	457	8.3627	528	2.71244	174	2.26243	139	3.15867	207	7.81232e-12	-1.25862	11.1072	Downregulated
KPNA3	6.72679	1267	7.64581	1420	7.86359	1519	2.05085	402	1.6029	301	1.79061	360	2.99076e-47	-1.80298	46.5242	Downregulated
VWA8	2.44679	636	2.77388	648	2.73112	725	1.26994	253	1.40709	267	1.05702	339	4.40111e-12	-1.04514	11.3564	Downregulated
DGKH	2.00115	718	1.89487	547	2.74948	761	1.20347	153	2.11657	179	1.14115	178	2.23221e-25	-1.80471	24.6513	Downregulated
KATNAL1	1.32944	423	1.21738	383	1.541	482	0.478596	159	0.400638	127	0.540651	183	1.44136e-11	-1.27765	10.8412	Downregulated
INTS6	5.16952	942	4.98131	970	5.30106	1087	0.891866	214	0.522404	148	0.76683	175	1.51497e-53	-2.29989	52.8196	Downregulated
DHRS12	0.773529	39	1.46729	85	1.23771	73	2.69292	135	1.9545	122	1.95574	125	0.000646275	1.13991	3.18958	Upregulated
PHKB	3.10305	687	3.91194	770	4.63207	754	1.25609	266	1.14232	236	1.06315	255	5.68057e-22	-1.36515	21.2456	Downregulated
NFAT5	2.42276	1412	2.06425	1222	3.25277	1870	0.724634	448	0.714238	426	0.559682	325	8.52199e-28	-1.7169	27.0695	Downregulated
PARD6A	2.60773	136	1.2404	66	1.36905	76	3.53918	196	2.362	125	3.71427	210	0.00064066	1.10197	3.19337	Upregulated
CLUAP1	3.26829	565	2.79117	483	3.24534	580	1.96809	242	1.06625	188	1.13989	193	1.87622e-12	-1.20311	11.7267	Downregulated
RBL2	10.7561	2221	9.34578	1909	11.7569	2490	3.28522	706	3.41468	703	3.17481	699	1.79457e-44	-1.4656	43.746	Downregulated
RPGRIP1L	2.67964	501	2.01458	387	2.13742	463	0.710513	115	0.716764	95	0.890003	135	3.24204e-19	-1.7918	18.4892	Downregulated
CCP110	0.991351	229	1.24447	273	1.49009	346	0.159387	39	0.094346	23	0.086281	22	2.13196e-25	-3.14827	24.6712	Downregulated
LACTB	9.80203	848	10.9701	925	10.8296	955	2.47814	226	3.04385	256	2.61795	233	1.95618e-36	-1.74734	35.7086	Downregulated
TMEM87A	8.98475	1132	10.6231	1288	10.9896	1413	2.48258	328	3.56082	432	3.06917	383	2.96075e-30	-1.5585	29.5286	Downregulated
ZNF106	3.19698	1303	3.02741	1298	4.11125	1643	1.18741	544	1.10608	485	1.02376	481	1.24817e-27	-1.30475	26.9037	Downregulated
CEP152	0.645822	153	0.617788	144	1.08335	253	0.090561	23	0.042115	10	0.03558	9	1.03641e-17	-3.51943	16.9845	Downregulated
DTWD1	3.12408	414	1.97197	561	3.49043	625	0.660675	127	1.21172	134	0.504561	149	2.20225e-20	-1.77913	19.6571	Downregulated
TJP1	7.52894	2242	7.45804	2213	9.35888	2880	3.4061	980	3.96356	1017	4.50412	1202	1.81116e-21	-1.0129	20.742	Downregulated
BMF	1.96232	388	1.69918	332	1.71815	346	6.13113	911	3.34266	646	4.96708	1024	8.02445e-20	1.44912	19.0956	Upregulated
DMXL2	0.53972	197	1.11622	244	0.91697	208	0.062402	30	0.046575	21	0.103258	50	4.93009e-15	-2.51343	14.3071	Downregulated
EIF3J	24.4175	2486	26.4024	2810	29.7231	3205	6.83205	741	6.22888	672	5.27519	608	2.06959e-67	-1.88581	66.6841	Downregulated
SPG11	2.02262	633	2.0689	646	2.62347	838	0.847727	290	1.26439	251	0.757395	265	3.01e-15	-1.2073	14.5214	Downregulated
BLOC1S6	3.70424	625	4.15386	699	5.00268	835	1.03315	182	0.930025	158	0.691981	126	9.1537e-30	-2.02338	29.0384	Downregulated
MYEF2	3.76719	692	6.33978	800	8.2405	918	1.08879	149	1.03122	167	0.641847	160	4.71721e-42	-2.15369	41.3263	Downregulated
SGK3	1.12938	192	1.37108	169	1.84279	301	0.45939	74	0.555474	72	0.2853	40	2.64245e-07	-1.63271	6.57799	Downregulated
CSPP1	1.85635	332	1.80166	325	2.58838	478	0.376451	72	0.291778	54	0.245614	49	1.91452e-24	-2.50792	23.7179	Downregulated
ZFAND1	25.6797	1600	27.5823	1787	35.697	2108	12.3249	757	13.3932	749	11.7474	745	1.23219e-24	-1.10143	23.9093	Downregulated
NBN	15.7229	3081	17.7061	3436	18.8876	3797	3.00146	612	1.93774	399	2.18614	471	1.63116e-103	-2.61711	102.788	Downregulated
JPH1	1.96386	362	2.10559	384	2.93804	556	0.728679	140	0.905255	167	0.976353	192	7.42841e-09	-1.19589	8.1291	Downregulated
STK3	7.768	869	9.1538	1044	10.8551	1284	2.43417	284	2.2004	242	2.00169	246	7.25693e-35	-1.863	34.1392	Downregulated
GDAP1	0.738738	109	0.636207	98	0.817757	130	0.236021	38	0.186964	29	0.403806	67	0.00207387	-1.15657	2.68322	Downregulated
EIF3E	188.985	11935	208.659	12844	216.805	14010	59.609	3719	55.5122	3135	48.8257	3183	1.60721e-117	-1.76659	116.794	Downregulated
EMC2	16.817	880	16.6303	861	16.3744	878	3.65248	199	3.4436	180	3.00855	168	1.40989e-46	-2.07708	45.8508	Downregulated
ZC2HC1A	1.69639	224	2.17188	276	2.1397	297	0.550327	81	0.775641	74	0.650124	63	6.82366e-12	-1.68362	11.166	Downregulated
IL7	1.0799	87	0.645807	57	0.710925	58	0.199557	19	0.126413	12	0.133259	13	5.30147e-05	-2.02274	4.2756	Downregulated
ARMC1	11.7268	1483	12.872	1625	14.5914	1907	2.34194	311	2.43522	310	2.25696	307	1.85662e-80	-2.24835	79.7313	Downregulated
TRPS1	0.563852	238	0.503371	210	0.766651	331	0.138338	61	0.120369	51	0.194635	88	8.05627e-11	-1.7799	10.0939	Downregulated
SPAG1	2.70472	430	3.76573	596	4.29526	673	0.929447	157	1.07121	174	1.05563	182	3.22802e-16	-1.54099	15.4911	Downregulated
SNX16	3.27215	368	4.80578	518	4.61782	542	0.31046	47	0.640615	69	0.249341	39	2.39228e-33	-3.01103	32.6212	Downregulated
UBR5	5.33418	2087	4.66889	1819	6.70622	2610	2.63803	776	2.38159	745	2.13118	755	6.45085e-31	-1.33031	30.1904	Downregulated
ERI1	5.59575	994	6.06621	1226	7.49236	1426	1.55577	306	1.16457	226	1.42865	296	9.57352e-40	-1.95592	39.0189	Downregulated
MTMR9	1.26489	393	1.36826	417	1.6024	518	0.638502	210	0.59687	188	0.569158	181	1.82243e-08	-1.011	7.73935	Downregulated
UBXN8	5.55014	337	7.86357	492	7.57158	494	2.50194	159	2.93022	184	3.40719	221	2.50205e-07	-1.04731	6.6017	Downregulated
--	6.92295	539	7.34547	560	7.71902	610	3.70635	296	1.91989	151	3.65912	299	7.87921e-07	-1.02235	6.10352	Downregulated
KCTD9	10.5435	1501	10.3579	1457	10.9437	1603	2.14949	321	2.28996	326	2.36486	357	4.14884e-74	-2.00163	73.3821	Downregulated
ASAH1	58.3428	5582	52.1516	4953	58.8649	6390	27.8005	2580	21.0417	2090	27.3855	2721	3.7049e-28	-1.01429	27.4312	Downregulated
ARHGEF18	1.51535	333	5.37338	1052	2.75106	621	7.625	1630	7.36069	1500	7.14559	1518	0.00396872	1.39244	2.40135	Upregulated
URI1	14.4604	1816	15.859	1808	18.3576	2101	4.69635	606	4.6923	534	4.46247	579	1.82039e-54	-1.55252	53.7398	Downregulated
PDCD5	57.2495	1686	48.0155	1412	52.2903	1635	17.754	544	16.6269	484	20.1571	627	1.20671e-30	-1.3372	29.9184	Downregulated
ZNF175	0.817445	225	0.573569	157	0.759242	215	0.144308	42	0.265028	54	0.186385	47	1.45067e-10	-1.87599	9.83843	Downregulated
TMEM59L	3.05932	208	2.09885	142	2.50049	175	5.16827	366	4.35275	298	4.31473	314	1.81501e-07	1.07809	6.74112	Upregulated
CFAP69	0.568607	69	0.438384	72	0.584425	100	0.080536	14	0.045055	8	0.092663	17	3.62933e-07	-2.44721	6.44017	Downregulated
GTPBP10	2.16802	666	2.75673	814	2.96068	921	0.532723	175	0.609938	191	0.626115	209	3.22664e-32	-1.87713	31.4912	Downregulated
CDK6	4.15855	2033	4.01543	1942	4.9815	2497	1.1194	551	0.844982	412	0.883836	461	5.43426e-63	-2.00011	62.2649	Downregulated
DNAJC2	7.20374	644	7.05866	635	8.75856	813	0.669604	61	0.31647	29	0.709837	68	3.29787e-57	-3.54893	56.4818	Downregulated
NAMPT	30.0028	5744	32.318	6115	36.0485	7114	5.44188	1081	6.10064	1162	6.64391	1341	1.92645e-142	-2.22097	141.715	Downregulated
POLR1F	3.48944	579	4.34586	714	4.95817	844	0.808733	140	0.714851	119	0.64459	114	3.82669e-38	-2.33127	37.4172	Downregulated
ITGB8	1.34657	496	1.04418	381	1.19967	452	0.229017	77	0.1587	59	0.104855	39	1.17776e-28	-2.73954	27.9289	Downregulated
DUS4L	4.50654	412	5.41798	451	6.34463	549	1.95134	185	1.57819	139	1.98482	198	1.6286e-11	-1.25442	10.7882	Downregulated
SP4	0.522979	122	0.647607	166	0.491793	131	0.155385	42	0.044552	12	0.086045	24	3.59942e-08	-2.25295	7.44377	Downregulated
MTPN	28.5225	4465	27.1579	4213	30.0334	4832	11.3567	1856	11.7318	1832	11.1721	1870	6.74853e-51	-1.0979	50.1708	Downregulated
PALS2	2.54565	627	1.9472	640	2.05841	730	0.551989	205	0.345949	123	0.421021	160	8.24634e-25	-1.85242	24.0837	Downregulated
CAV2	28.9457	3985	35.5743	4809	35.3012	4993	10.4582	1504	12.9509	1781	11.922	1733	2.07198e-39	-1.27282	38.6836	Downregulated
MET	19.026	5302	20.3433	5605	23.2668	6627	4.97644	1443	4.11635	1146	4.35987	1281	1.36991e-108	-1.99612	107.863	Downregulated
LMBR1	3.39902	1142	3.53783	1153	3.78622	1294	1.42651	488	1.51656	493	1.49384	532	5.10176e-22	-1.06327	21.2923	Downregulated
ANKRD7	1.14279	45	1.28731	57	1.06704	47	0.199407	12	0.40657	23	0.190033	10	0.00627862	-1.53493	2.20214	Downregulated
TSPAN12	3.09213	362	3.71659	432	3.53807	420	1.28331	158	0.955851	107	0.896604	113	4.88603e-13	-1.50184	12.311	Downregulated
TAX1BP1	22.3506	2687	25.2927	2828	25.5721	3170	2.68114	313	2.14107	270	2.10741	286	4.02309e-209	-3.13775	208.395	Downregulated
FKBP14	3.24677	672	3.34174	649	3.86288	810	1.41365	290	1.17549	245	1.30211	290	4.2538e-16	-1.18608	15.3712	Downregulated
PLEKHA8	1.94833	547	2.40205	660	2.58309	712	1.07851	211	0.823597	171	0.790254	228	3.37553e-19	-1.47266	18.4717	Downregulated
ZKSCAN1	1.88033	746	1.93912	761	2.41402	982	0.585286	237	0.544374	216	0.659197	279	1.30253e-25	-1.5825	24.8852	Downregulated
WASL	4.62441	864	5.42492	1002	6.37826	1222	1.60324	312	1.86616	348	1.33753	266	4.26228e-23	-1.54643	22.3704	Downregulated
RBM28	1.75876	1090	1.47336	952	1.67871	1097	0.608741	381	0.750525	489	0.723625	503	1.54039e-13	-1.0099	12.8124	Downregulated
C1GALT1	3.27397	850	3.47448	879	4.29496	1128	0.79511	200	0.49044	123	0.587856	156	3.18387e-44	-2.39303	43.497	Downregulated
GLCCI1	0.91737	184	1.14917	227	1.07866	221	0.451687	94	0.449616	90	0.429394	92	3.06068e-05	-1.01249	4.51418	Downregulated
PHF14	6.27187	1113	5.34703	1101	5.54152	1263	0.673296	187	0.380984	128	0.92028	162	1.76356e-76	-2.68475	75.7536	Downregulated
TMEM106B	9.31713	1528	8.26347	1909	6.05701	1972	3.37	478	3.42511	462	3.66775	569	1.08481e-44	-1.66034	43.9646	Downregulated
ANKMY2	7.54735	811	8.028	855	7.70837	849	3.14958	353	2.96992	319	3.22281	369	1.40448e-17	-1.0926	16.8525	Downregulated
RARRES2	10.1686	521	8.58995	425	8.8864	461	17.3121	974	16.1451	824	14.7481	829	1.74098e-15	1.08177	14.7592	Upregulated
AHR	4.26866	1128	4.78792	1251	5.55474	1505	0.932708	261	0.915836	242	0.774053	218	6.15327e-59	-2.2421	58.2109	Downregulated
FKTN	2.33562	710	4.1148	695	3.74855	873	0.730861	139	0.826115	138	0.717041	161	8.94602e-44	-2.19497	43.0484	Downregulated
FSD1L	0.496874	161	0.88885	236	0.591529	181	0.053837	19	0.039863	13	0.08397	23	1.08115e-19	-3.21894	18.9661	Downregulated
MEGF9	4.45529	1181	3.85159	1010	4.43309	1206	1.37489	380	1.36565	361	1.35873	384	6.25244e-31	-1.41187	30.204	Downregulated
TGFBR1	1.6383	442	1.83387	492	1.91712	540	0.573636	164	0.604658	151	0.339126	100	3.60953e-15	-1.63919	14.4425	Downregulated
C5	1.03617	239	0.702054	160	1.01836	241	0.274306	66	0.159798	37	0.257475	64	4.13802e-09	-1.76041	8.38321	Downregulated
CDC37L1	1.64575	243	2.13135	311	2.26293	343	0.579013	89	0.302612	45	0.555226	88	6.0802e-12	-1.83736	11.2161	Downregulated
RIC1	1.54504	440	1.70472	472	2.12662	619	0.698045	207	0.574521	161	0.605627	184	1.65572e-12	-1.28633	11.781	Downregulated
ELAVL2	1.49843	238	1.42105	226	1.3171	214	0.279137	47	0.218233	35	0.23989	41	1.25287e-16	-2.28458	15.9021	Downregulated
FUBP3	23.0461	3030	23.3874	3042	26.5274	3578	8.94854	1225	8.89795	1166	7.80726	1094	1.31368e-45	-1.28357	44.8815	Downregulated
MPDZ	2.3324	551	2.15776	480	1.65731	548	0.262864	89	0.174681	57	0.176157	61	1.94215e-39	-2.75007	38.7117	Downregulated
DDX58	1.91487	350	2.06336	374	2.57099	473	0.720342	138	0.220457	41	0.324803	64	7.50896e-12	-2.11977	11.1244	Downregulated
SETX	1.46899	573	1.66989	623	1.98087	719	0.308744	151	0.428064	186	0.344262	153	2.28155e-25	-1.77838	24.6418	Downregulated
ABHD17B	2.70384	288	2.12941	232	2.16461	234	0.635106	73	0.570143	63	0.516188	61	3.71426e-12	-1.75663	11.4301	Downregulated
CCNJ	1.87952	214	2.9253	389	2.99784	452	0.893262	127	0.435492	76	0.608787	104	6.32043e-09	-1.59571	8.19925	Downregulated
ATRNL1	3.8361	607	3.45908	590	3.19907	614	1.7379	225	3.00243	289	1.93239	240	3.16254e-11	-1.07876	10.5	Downregulated
RAB11FIP2	1.83098	469	1.69957	429	1.95931	514	0.246741	66	0.231449	59	0.27082	74	3.59695e-39	-2.64543	38.4441	Downregulated
EIF3A	24.0807	6735	24.1647	6684	29.3448	8416	6.27305	1826	5.1461	1435	5.94748	1772	9.15452e-102	-1.93444	101.038	Downregulated
TRDMT1	0.512591	134	0.356768	106	0.614453	126	0.061604	23	0.101939	36	0.062286	23	1.25822e-07	-1.96957	6.90024	Downregulated
DDX50	13.9118	1483	15.91	1668	16.7922	1815	4.23283	471	3.6588	390	4.43439	505	1.09907e-48	-1.68145	47.959	Downregulated
SEC23IP	6.13791	1709	8.39044	1873	8.24869	2251	3.90996	922	3.33135	776	3.21236	835	7.53995e-21	-1.01851	20.1226	Downregulated
ATE1	5.1848	1075	5.76018	1147	5.72435	1205	1.17088	254	1.1441	236	1.14757	248	2.96193e-60	-2.03284	59.5284	Downregulated
PLEKHA1	5.45335	988	4.09461	809	6.42439	1133	1.65371	274	1.12064	228	1.07402	230	4.7346e-33	-1.81541	32.3247	Downregulated
CCSER2	2.01045	583	2.40921	762	2.76615	906	0.652692	195	0.421321	132	0.414975	143	1.47746e-27	-2.07382	26.8305	Downregulated
BMPR1A	1.99849	914	2.35269	1015	2.82482	1227	0.699239	342	0.669956	303	0.730491	338	4.10909e-29	-1.49815	28.3863	Downregulated
ACTA2	0.707101	36	0.718708	40	0.732031	43	1.31881	73	1.00374	53	1.85259	100	0.00596176	1.09936	2.22463	Upregulated
TNKS2	6.11455	1585	6.71943	1723	7.93623	2110	2.47445	668	1.91718	496	2.06438	570	4.6099e-32	-1.45955	31.3363	Downregulated
ARHGAP21	2.7604	833	2.9033	844	3.42353	1047	0.633315	199	0.425364	128	0.564991	182	1.79188e-42	-2.23882	41.7467	Downregulated
CPEB3	0.135106	44	0.174541	56	0.290105	96	0.039076	14	0.044654	15	0.050672	17	0.000210296	-1.89816	3.67717	Downregulated
ANKRD26	0.427326	123	0.199177	57	0.380018	113	0.026896	9	0.023143	7	0	0	9.44852e-11	-3.99918	10.0246	Downregulated
ACBD5	5.38393	887	5.27692	873	6.80917	1151	1.499	272	1.60603	281	1.37394	250	1.43931e-30	-1.66958	29.8418	Downregulated
GTPBP4	14.9284	3189	15.391	3252	17.7977	3899	6.55033	1456	6.43472	1370	7.2222	1643	4.29729e-32	-1.02759	31.3668	Downregulated
EDRF1	1.87553	332	1.86167	308	2.63811	475	0.724901	135	0.988838	136	0.351273	70	1.25974e-08	-1.5112	7.89972	Downregulated
BCCIP	36.0732	2386	37.4023	2388	42.2074	2741	8.45319	556	9.56648	596	11.2051	758	6.92929e-62	-1.79532	61.1593	Downregulated
MTPAP	3.41756	782	3.96379	898	4.07911	916	0.949106	232	1.31543	297	0.991253	241	1.06892e-24	-1.56651	23.9711	Downregulated
TASOR2	2.46267	893	3.00844	1087	3.26946	1231	0.362717	138	0.325772	120	0.445554	175	9.56185e-64	-2.70939	63.0195	Downregulated
SMC3	12.1713	2108	12.4508	2133	13.642	2423	1.40912	254	1.08374	187	1.11238	206	4.72873e-157	-3.18193	156.325	Downregulated
SHOC2	4.1477	689	4.69417	771	5.42741	924	1.43986	249	0.688546	114	0.70761	126	1.9115e-20	-2.10172	19.7186	Downregulated
TFAM	9.26604	2103	11.3717	2506	12.7814	2745	2.40547	570	2.07685	456	1.96951	476	5.12044e-75	-2.1074	74.2907	Downregulated
CCDC6	10.725	2623	9.81518	2375	12.7038	3187	4.69519	1195	4.64879	1133	4.69922	1224	2.91936e-25	-1.01911	24.5347	Downregulated
CUL2	6.56215	1167	7.79207	1353	8.30576	1515	1.48908	275	1.4664	273	1.051	210	3.41391e-53	-2.22369	52.4667	Downregulated
PBLD	1.34911	136	0.681514	74	1.8239	186	0.564002	26	0.606306	61	0.184265	22	0.000248892	-1.65109	3.60399	Downregulated
TBC1D12	5.4425	1208	6.00042	1317	6.73881	1534	1.84149	426	1.99778	442	1.72032	407	1.38332e-34	-1.48395	33.8591	Downregulated
NUFIP2	4.11777	1881	4.0343	1823	4.84432	2269	1.37672	655	1.12603	513	1.0857	529	2.16215e-44	-1.63069	43.6651	Downregulated
TRIM37	6.34085	1088	6.69825	1169	7.04518	1289	2.50311	454	2.61773	423	1.68413	312	1.00201e-20	-1.38809	19.9991	Downregulated
DHX40	9.03947	1383	9.59675	1463	9.68246	1530	2.63853	423	3.01027	463	3.1796	522	1.75571e-38	-1.45443	37.7555	Downregulated
TUBD1	2.08127	203	2.094	188	1.79402	179	0.515081	55	0.392378	35	0.523189	52	3.14574e-10	-1.83004	9.50228	Downregulated
KPNB1	33.7725	8698	33.8758	7804	35.3015	9346	8.63466	2320	8.64859	2226	8.27531	2277	8.22078e-130	-1.73782	129.085	Downregulated
RPS6KB1	1.94219	423	1.58677	348	2.29979	521	0.303609	70	0.570238	101	0.382219	94	6.96055e-21	-2.09665	20.1574	Downregulated
INTS2	0.898476	236	1.08012	274	1.14392	308	0.204463	56	0.152342	40	0.150454	42	9.17625e-20	-2.38329	19.0373	Downregulated
MED13	2.25324	991	2.61569	1131	2.94492	1328	0.678338	312	0.5517	243	0.709313	327	3.71567e-37	-1.78595	36.43	Downregulated
CPD	9.76516	3862	8.023	3138	10.6419	4316	2.56686	1056	1.73239	683	2.26937	956	1.78899e-50	-1.88982	49.7474	Downregulated
CCDC47	10.6765	1517	14.2804	1693	15.3858	2014	3.0709	465	3.76832	369	2.58566	401	1.01305e-53	-1.89597	52.9944	Downregulated
AKAP10	2.82909	485	2.9748	496	3.66788	642	1.20344	215	1.16276	199	1.33233	244	2.40959e-11	-1.11865	10.6181	Downregulated
COL1A1	0.973375	235	0.543327	153	0.91678	178	1.63302	404	1.15551	327	1.31712	389	1.12288e-08	1.16192	7.94967	Upregulated
LUC7L3	8.90752	1513	9.91891	1433	10.5865	1925	1.24181	233	1.10697	152	0.807415	133	3.22729e-72	-3.04563	71.4912	Downregulated
SMURF2	1.74806	430	3.42747	505	3.621	615	0.694118	180	0.424067	105	0.69111	167	1.21645e-14	-1.5974	13.9149	Downregulated
HLF	1.87598	368	1.51631	342	1.70833	387	0.73195	151	0.709979	166	0.670961	142	2.02175e-08	-1.07152	7.69427	Downregulated
DCUN1D4	3.59409	635	4.58968	746	3.79454	705	0.670684	129	1.00237	167	1.30947	199	2.91713e-27	-1.89522	26.535	Downregulated
USP46	1.74608	575	1.82884	557	1.81876	623	0.48974	171	0.589994	182	0.590854	192	1.15748e-21	-1.50436	20.9365	Downregulated
AREG	62.8829	3279	81.1865	4191	87.5329	4686	25.1177	1364	26.9111	1400	27.2145	1513	3.95321e-37	-1.32166	36.4031	Downregulated
ELF2	3.94512	547	3.64105	487	4.92846	633	0.854625	126	0.9979	133	0.698687	122	9.68718e-28	-1.94295	27.0138	Downregulated
TBC1D9	2.6577	594	3.24999	718	3.19784	733	0.983791	229	0.897001	200	0.998714	238	7.61986e-21	-1.43497	20.1181	Downregulated
INPP4B	5.92868	2080	6.38033	2228	8.31355	2469	1.83672	592	1.61779	584	1.74759	648	3.66908e-72	-1.71067	71.4354	Downregulated
GAB1	0.761489	254	0.838623	279	0.786081	270	0.323054	106	0.321593	108	0.316736	112	2.1178e-07	-1.11898	6.67411	Downregulated
KLHL2	3.37786	437	4.03865	527	4.11805	558	1.21491	167	1.09432	144	1.14396	161	7.76559e-18	-1.50627	17.1098	Downregulated
FRG1	18.6101	822	21.3118	941	21.9303	999	5.26705	248	8.00613	357	8.10875	388	1.34064e-15	-1.2923	14.8727	Downregulated
CLCN3	5.71811	1532	5.47582	1425	6.91202	1860	1.9873	583	1.87647	485	1.73854	502	5.03499e-33	-1.43205	32.298	Downregulated
GALNT7	12.5745	2227	12.1392	2149	14.967	2678	2.77688	519	2.45721	440	2.56711	493	1.61054e-89	-2.0966	88.793	Downregulated
SEPSECS	0.623228	145	0.607853	140	0.915194	218	0.304905	59	0.162627	38	0.172684	43	2.12091e-07	-1.65746	6.67348	Downregulated
TRIM2	1.43895	392	1.5016	422	2.16814	575	0.743238	120	0.569208	115	0.409114	74	6.42072e-18	-1.97468	17.1924	Downregulated
FBXW7	1.65631	325	1.77841	328	1.31885	316	0.385063	96	0.188535	45	0.344459	88	1.11541e-13	-1.90859	12.9526	Downregulated
NEIL3	13.6017	1375	14.9506	1499	16.6806	1732	5.40683	570	5.24813	531	4.57235	493	8.16309e-31	-1.34462	30.0881	Downregulated
SH3D19	3.44295	751	3.69236	768	3.84649	847	0.987586	229	1.2164	222	0.916133	218	1.24038e-31	-1.63857	30.9064	Downregulated
STIM2	3.20024	585	2.81343	408	3.7621	557	1.34346	205	1.28321	229	1.32169	189	2.50579e-09	-1.1283	8.60105	Downregulated
RAPGEF2	1.0058	338	0.894917	294	0.979203	345	0.324627	117	0.453801	143	0.330634	116	1.51038e-08	-1.19119	7.82091	Downregulated
SNX25	3.72143	506	3.62545	493	4.38246	601	0.840812	119	0.502598	71	0.625354	92	1.42033e-30	-2.3227	29.8476	Downregulated
KLHL5	13.0499	1604	14.1062	1835	15.4506	2009	6.32797	734	5.35413	635	6.07528	763	1.10065e-28	-1.1716	27.9584	Downregulated
NCAPG	9.27568	1820	9.23221	1792	11.7409	2337	1.49604	306	0.935047	183	1.1522	237	1.66947e-83	-2.85171	82.7774	Downregulated
PPARGC1A	2.60418	680	2.28836	601	3.0191	819	0.693627	193	0.709618	190	0.995823	283	4.05142e-17	-1.47631	16.3924	Downregulated
CCDC34	4.23571	376	5.22222	458	4.70506	428	0.650775	61	0.505369	45	0.554282	53	2.85065e-36	-2.80849	35.5451	Downregulated
FNBP4	5.32464	890	5.22662	865	6.22078	1067	1.55714	271	2.33081	389	2.01131	358	1.00913e-16	-1.28344	15.9961	Downregulated
SC5D	4.21956	437	6.5461	651	6.87499	729	1.6463	178	1.34975	140	1.42896	158	1.22604e-18	-1.74689	17.9115	Downregulated
JHY	1.71651	193	1.2315	132	1.5049	157	0.363002	34	0.641922	62	0.318969	38	1.20174e-06	-1.65791	5.92019	Downregulated
SIAE	1.7757	418	1.61056	374	1.65579	400	0.748597	184	0.721572	158	0.685603	172	9.35208e-09	-1.03306	8.02909	Downregulated
PUS3	3.24639	249	3.2342	242	3.70466	287	1.58481	125	1.44646	103	1.08928	85	1.92147e-06	-1.12711	5.71637	Downregulated
KMT5B	5.20231	739	6.62996	916	5.7348	851	1.35349	219	2.57615	294	2.47469	317	2.60823e-18	-1.41245	17.5837	Downregulated
PPP6R3	8.99427	1879	8.35011	1758	10.0761	2110	2.77381	578	2.21849	474	2.05057	444	9.11564e-50	-1.75669	49.0402	Downregulated
CHORDC1	4.83011	545	6.83031	758	5.98434	668	1.21817	132	0.669128	78	0.56036	75	9.31112e-33	-2.60818	32.031	Downregulated
BIRC2	4.90609	662	3.24352	550	4.53483	731	0.555353	99	0.605071	95	0.671565	113	6.25699e-44	-2.47905	43.2036	Downregulated
DDX6	5.4317	1407	5.59593	1421	5.85542	1535	2.15119	580	2.23017	571	2.2196	608	4.88014e-29	-1.12822	28.3116	Downregulated
HIPK3	2.38824	746	2.51537	770	2.45075	782	0.74622	243	0.44914	140	0.491839	164	2.17477e-25	-1.89132	24.6626	Downregulated
FBXO3	1.51515	320	1.66361	416	2.46325	522	1.23976	197	0.993554	205	0.640403	139	4.74725e-06	-1.02317	5.32356	Downregulated
--	8.4893	851	8.8528	884	10.2404	1057	3.02721	309	3.04331	304	2.65156	277	1.63655e-26	-1.4628	25.7861	Downregulated
ELMOD1	1.89094	222	2.20819	243	2.37862	248	0.740018	93	1.20677	118	0.866611	91	1.08003e-05	-1.0524	4.96656	Downregulated
EXPH5	0.377652	162	0.490492	209	0.578582	255	0.084145	38	0.079079	34	0.084069	39	9.23819e-15	-2.30955	14.0344	Downregulated
HPS5	3.2555	619	3.09522	570	4.30948	824	1.74622	309	1.21375	241	1.61738	279	3.86903e-11	-1.09435	10.4124	Downregulated
GTF2H1	13.4607	1635	14.2705	1683	15.9408	1987	4.67142	570	6.05702	724	5.14753	673	6.512e-26	-1.24442	25.1863	Downregulated
PPFIBP1	8.0133	1978	7.27647	1754	10.285	2535	3.27099	841	3.66309	881	2.88822	745	4.87057e-20	-1.15444	19.3124	Downregulated
--	0.893082	212	1.64051	299	0.78329	173	0.24297	53	0.133238	36	0.292095	63	1.14892e-10	-2.00217	9.93971	Downregulated
RSRC2	9.68828	1113	12.1252	1135	11.0006	1139	2.42295	272	2.38592	300	1.72966	259	9.11317e-46	-1.84314	45.0403	Downregulated
METAP2	26.4195	2993	26.6403	2855	28.5717	3333	4.44438	701	6.14719	712	3.83842	620	2.60113e-91	-1.9889	90.5848	Downregulated
ELK3	8.27609	1434	8.23024	1422	8.23355	1456	1.92804	346	1.88376	327	2.43475	459	2.02012e-44	-1.7523	43.6946	Downregulated
PARP11	0.992672	181	1.05365	195	1.75869	331	0.406407	80	0.678583	125	0.242665	48	0.000192938	-1.27452	3.71458	Downregulated
GPN3	21.2094	1279	23.4007	1456	24.3297	1527	8.20628	516	9.22	568	9.56027	626	2.625e-23	-1.1349	22.5809	Downregulated
RAD51AP1	15.7842	1376	18.783	1648	18.7818	1633	3.61371	334	2.95953	238	2.54406	242	6.74062e-62	-2.3339	61.1713	Downregulated
NAA25	4.87761	1227	4.92898	1227	5.62545	1442	1.07948	285	0.853116	216	1.42539	324	1.36159e-51	-2.06038	50.866	Downregulated
GTF2H3	13.9838	1944	14.2695	1959	16.1295	2280	4.88431	700	4.28768	599	5.07801	748	3.58527e-45	-1.41346	44.4455	Downregulated
DDX55	8.77787	955	9.08085	939	10.3028	1123	3.00028	341	3.35759	360	3.28352	380	4.86514e-25	-1.29653	24.3129	Downregulated
SLC38A1	33.4057	11235	37.848	12326	44.425	15253	9.08914	2921	10.6552	2795	10.4725	3007	4.37629e-126	-1.96777	125.359	Downregulated
STX2	7.86211	1060	7.95145	1055	8.10933	1123	3.27429	435	2.65667	341	3.57848	528	1.75094e-16	-1.13598	15.7567	Downregulated
CAND1	8.26567	3769	8.79891	3952	9.95966	4472	2.84205	1401	2.55205	1166	2.64513	1313	3.35162e-68	-1.46933	67.4747	Downregulated
MDM1	3.08136	325	2.80571	294	2.62602	319	0.56217	71	0.585385	71	0.511333	66	8.21126e-19	-1.99016	18.0856	Downregulated
NUP107	7.08273	1925	7.64356	1993	8.343	2326	2.33991	662	1.82804	496	2.10513	610	7.00084e-50	-1.63859	49.1548	Downregulated
CNOT2	17.7845	2363	18.1998	2299	20.2691	2677	7.93089	1113	7.65263	1000	5.94871	871	4.35004e-25	-1.1121	24.3615	Downregulated
KRR1	3.64494	1552	3.82876	1613	4.60466	2012	0.348225	155	0.291639	124	0.368687	168	1.67335e-132	-3.35097	131.776	Downregulated
UHRF1BP1L	3.19631	641	2.83154	551	3.75156	787	0.456268	87	0.561571	107	0.399132	91	7.54485e-43	-2.60671	42.1223	Downregulated
GNPTAB	4.94487	1158	4.53787	1022	6.1287	1485	1.1312	285	0.777418	187	1.13956	238	1.62518e-42	-2.1839	41.7891	Downregulated
GOLT1B	14.6515	1932	16.5476	2166	17.5947	2228	6.79309	835	6.29219	674	7.67631	949	2.73736e-27	-1.1858	26.5627	Downregulated
CMAS	23.9259	1796	25.0369	1854	23.944	1844	8.68708	676	7.89672	588	9.18663	731	1.31865e-37	-1.28278	36.8799	Downregulated
HCFC2	0.505577	122	0.584187	140	0.456058	113	0.157643	40	0.093449	23	0.038519	10	5.99529e-07	-2.17636	6.22219	Downregulated
C2CD5	3.64443	669	3.28187	565	4.54408	837	0.762692	129	0.407783	75	0.631441	123	1.38889e-34	-2.48183	33.8573	Downregulated
FGFR1OP2	9.0862	888	10.1329	986	12.1981	1178	6.50138	333	7.9344	363	5.91865	328	5.4864e-24	-1.3878	23.2607	Downregulated
COL12A1	0.399791	121	0.426406	119	0.322719	163	0.03908	21	0.113368	56	0.125085	66	0.000823338	-1.30865	3.08442	Downregulated
TDP2	15.1988	1325	16.5964	1432	18.1952	1628	5.19819	473	5.56815	485	5.41438	504	7.63559e-37	-1.40023	36.1172	Downregulated
FRK	0.405685	226	0.346046	191	0.353679	202	0.098809	58	0.093823	53	0.095087	57	1.56693e-10	-1.70153	9.80495	Downregulated
DSE	5.02218	1183	5.77127	1386	4.32739	1415	2.46513	381	2.72404	369	2.91389	391	1.68344e-43	-1.62117	42.7738	Downregulated
RWDD1	14.0357	1409	19.7604	1536	20.9849	1572	3.62746	335	4.50573	321	3.73918	349	5.66213e-72	-1.9864	71.247	Downregulated
PAK1IP1	16.9379	1283	20.0656	1504	21.3351	1658	3.2649	258	3.37937	256	4.12677	333	1.96034e-63	-2.21022	62.7077	Downregulated
CEP85L	0.209627	68	0.321752	87	0.406327	135	0.067564	23	0.042302	14	0.03683	13	3.01914e-07	-2.34363	6.52012	Downregulated
ASF1A	7.74032	770	9.01002	886	9.26143	945	2.63935	273	3.1278	310	2.67662	284	2.91144e-23	-1.39927	22.5359	Downregulated
FAM184A	0.761369	131	0.587325	96	0.827794	142	0.0296	4	0.090628	16	0.111626	9	2.6746e-13	-3.47646	12.5727	Downregulated
RNGTT	3.86899	739	3.59676	681	4.33451	850	1.20523	241	0.919267	176	1.0989	222	4.16438e-26	-1.64716	25.3804	Downregulated
MAN1A1	3.42935	724	3.60194	752	4.18797	907	1.05223	232	0.755334	159	0.71991	162	2.16085e-29	-1.9227	28.6654	Downregulated
SERINC1	24.1558	3189	22.8558	2985	30.2232	4093	6.20422	853	6.09458	802	6.10455	859	7.30173e-73	-1.84373	72.1366	Downregulated
HINT3	4.10308	573	4.23207	584	4.31276	617	0.960563	140	1.06994	149	0.887289	132	5.5007e-30	-1.89081	29.2596	Downregulated
NCOA7	2.20569	513	2.4577	558	2.99835	704	0.768656	186	0.396882	92	0.319038	81	2.49011e-17	-2.11875	16.6038	Downregulated
SASH1	2.71451	864	2.5316	813	3.00946	989	0.775422	262	0.723942	235	0.626956	217	6.91374e-33	-1.71519	32.1603	Downregulated
ULBP1	1.40176	186	1.67998	220	1.92779	262	0.406606	56	0.513945	68	0.338652	48	1.56387e-10	-1.76629	9.8058	Downregulated
FBXO5	19.7694	1742	22.6702	2021	23.7227	2169	4.06004	394	3.97864	355	4.25016	407	4.84896e-88	-2.17685	87.3144	Downregulated
MTRF1L	5.03762	747	5.48114	831	6.65558	1050	1.78853	288	2.02817	300	1.68224	270	2.99776e-21	-1.42608	20.5232	Downregulated
CILK1	0.356712	94	0.538347	140	0.679754	183	0.191765	53	0.134423	36	0.118424	34	1.27722e-05	-1.57093	4.89373	Downregulated
BACH2	0.211584	82	0.357052	104	0.242503	96	0.09742	39	0.089637	35	0.104684	43	0.00268502	-1.08959	2.57105	Downregulated
ZNF451	2.64698	693	2.6136	746	3.48288	948	1.18243	323	1.03747	228	1.1474	278	6.01705e-17	-1.34187	16.2206	Downregulated
BAG2	6.4142	1796	8.0265	2223	7.88575	2264	2.2664	661	1.89752	530	2.08754	623	2.82159e-46	-1.61076	45.5495	Downregulated
RAB23	2.4848	506	2.59078	521	3.32325	675	0.40046	85	0.347382	71	0.552403	120	7.67831e-33	-2.4442	32.1147	Downregulated
CCNC	34.4941	3219	44.1653	4082	45.9808	4253	12.5254	1260	12.8243	1184	13.4406	1307	3.04955e-50	-1.43973	49.5158	Downregulated
E2F3	7.53811	1457	6.27204	1236	7.72123	1537	2.80463	583	3.11976	622	2.96237	620	1.61218e-19	-1.02842	18.7926	Downregulated
SIM1	0.650116	231	0.651859	229	0.685908	250	0.19363	72	0.132122	47	0.090828	35	3.92073e-12	-2.01966	11.4066	Downregulated
ASCC3	3.3378	1047	3.26948	1047	3.75006	1240	0.443489	159	0.503713	173	0.479996	164	1.42737e-76	-2.56345	75.8455	Downregulated
MED23	3.58807	772	3.66542	768	3.88704	859	1.64699	371	1.44529	307	1.45378	332	1.74098e-15	-1.06571	14.7592	Downregulated
CRYBG1	2.12573	691	1.64927	519	2.24537	737	0.442256	192	0.417787	174	0.635839	283	1.64392e-13	-1.40703	12.7841	Downregulated
SMAP1	12.1044	1553	11.8623	1480	12.813	1588	4.21013	596	6.28515	690	5.07828	659	6.33868e-23	-1.06487	22.198	Downregulated
C4H6orf62	24.0847	4190	24.3605	4193	29.345	5237	10.2305	1852	10.6404	1845	11.3482	2103	2.23723e-34	-1.04746	33.6503	Downregulated
EYA4	1.9613	395	2.50867	428	2.80692	512	0.807652	175	0.706901	115	0.467624	86	5.13598e-12	-1.63967	11.2894	Downregulated
HBS1L	6.85043	1926	8.44798	1916	7.68223	2181	2.03417	529	1.64499	473	1.85977	549	4.51117e-73	-1.77535	72.3457	Downregulated
HECA	1.67587	396	1.82271	426	2.21585	537	0.70339	173	0.594252	140	0.47312	120	4.25335e-13	-1.46181	12.3713	Downregulated
ADGRG6	11.2008	3223	11.0977	3173	13.3706	3949	3.18926	977	2.74748	798	2.34664	729	1.0844e-61	-1.85983	60.9648	Downregulated
PHACTR2	0.574688	231	0.657186	241	0.580032	230	0.128734	50	0.203219	71	0.079384	34	2.4443e-11	-1.98836	10.6118	Downregulated
--	15.4948	4669	15.5912	4730	18.2047	5948	4.42775	1376	3.28016	1069	3.33966	1191	7.5809e-83	-1.89308	82.1203	Downregulated
PDE10A	2.81954	937	3.17586	810	3.15374	980	1.10305	332	1.07994	312	1.17391	318	1.77274e-23	-1.31983	22.7514	Downregulated
TMEM30A	24.3571	4710	23.8053	4553	27.7317	5500	6.50299	1307	4.9661	951	5.20192	1072	8.15605e-85	-1.96556	84.0885	Downregulated
SENP6	8.10318	1674	7.14128	1662	9.35407	1886	0.657604	175	0.819533	190	0.781203	157	1.07943e-136	-3.13668	135.967	Downregulated
PRPF4B	7.61703	1683	6.93398	1459	8.00143	1733	0.99547	270	0.841826	235	1.38101	329	2.95055e-78	-2.36837	77.5301	Downregulated
TTK	11.7254	1603	13.5593	1813	14.3505	2055	1.898	251	1.57216	211	1.65582	224	2.22368e-115	-2.81129	114.653	Downregulated
TENT5A	1.52185	365	1.551	366	1.8537	449	0.673499	168	0.693403	166	0.721534	184	2.86217e-08	-1.0037	7.54331	Downregulated
TBX18	5.44443	1179	5.24983	1159	4.60296	1096	3.47525	577	2.51008	490	2.31287	415	2.00581e-13	-1.02983	12.6977	Downregulated
ERBIN	9.43763	2597	8.64325	2454	11.4722	3269	0.993192	377	0.932325	330	1.0429	404	1.12786e-130	-2.72082	129.948	Downregulated
NUDT12	2.21364	303	2.86402	417	2.42884	355	0.922436	128	0.619703	91	0.536137	84	1.86991e-12	-1.64506	11.7282	Downregulated
MAN2A1	1.60528	316	1.70438	332	1.87149	378	0.325744	67	0.468007	92	0.289979	61	7.65352e-18	-2.0313	17.1161	Downregulated
HMGCS1	6.56843	950	7.89637	1141	8.09284	1218	1.79881	277	1.31629	194	1.61062	253	1.65927e-42	-2.01148	41.7801	Downregulated
NNT	5.63607	1495	8.01926	1575	9.06328	1880	3.76779	744	3.05342	598	3.31213	726	4.19412e-22	-1.07665	21.3774	Downregulated
HSPA9	94.9922	12646	107.877	14146	116.572	15348	43.7403	5673	48.7985	5918	48.2309	6482	4.47948e-49	-1.03813	48.3488	Downregulated
HMGCR	10.3923	1971	11.0128	2063	11.6705	2295	4.34038	842	4.27257	772	4.23284	756	2.93802e-37	-1.23275	36.5319	Downregulated
CERT1	1.89472	568	1.98579	579	2.88633	774	0.304582	105	0.23338	81	0.405573	133	3.91912e-35	-2.40909	34.4068	Downregulated
CLK4	1.23074	132	1.56614	145	0.962219	116	0.487445	57	0.29701	35	0.120592	16	4.83167e-05	-1.67888	4.3159	Downregulated
CLINT1	13.3252	1942	15.0138	2096	16.284	2353	4.42504	636	3.94956	560	3.43141	517	1.22549e-54	-1.71398	53.9117	Downregulated
CNOT6	3.61108	943	3.17734	834	3.69119	986	1.4615	394	0.882129	234	1.08945	302	2.43194e-17	-1.39151	16.614	Downregulated
TTC1	26.7553	1637	28.3994	1729	27.4534	1734	9.59339	617	9.69329	591	12.7054	833	5.39746e-22	-1.14424	21.2678	Downregulated
MSH3	2.12787	367	2.35596	402	3.27942	580	0.806124	145	0.358463	62	0.516473	95	3.70048e-14	-1.97545	13.4317	Downregulated
CCNG1	35.7557	3699	40.1753	4111	38.8844	4126	12.9205	1386	14.1105	1455	13.2183	1457	5.34627e-58	-1.2906	57.2719	Downregulated
POLR3G	1.69172	187	2.35994	251	1.82834	218	0.813405	58	2.0302	76	1.28831	50	4.88065e-09	-1.64633	8.31152	Downregulated
ARRDC3	3.24816	573	3.35717	586	3.48126	630	0.860295	158	0.907763	160	0.776912	146	1.78467e-27	-1.76271	26.7484	Downregulated
FAM172A	1.86481	286	1.92399	346	1.81615	326	0.681042	129	0.740287	134	0.79748	155	5.10294e-07	-1.01607	6.29218	Downregulated
TARS1	43.1464	6570	40.3896	7253	44.0914	8210	12.0573	2278	12.167	2196	10.6621	2062	1.41346e-80	-1.56696	79.8497	Downregulated
LNPEP	1.15175	619	1.28391	682	1.38952	765	0.422421	236	0.295035	158	0.288697	166	4.43185e-22	-1.69986	21.3534	Downregulated
BRIX1	15.9826	1296	15.87	1273	18.0505	1501	3.33449	282	4.18386	338	4.02713	348	1.29815e-51	-1.88745	50.8867	Downregulated
RAD50	0.276617	52	2.15011	697	0.727421	196	0.04251	2	0.095542	7	0	0	2.65249e-05	-6.50621	4.57635	Downregulated
NR3C1	4.18841	1186	4.31001	1212	5.28225	1569	1.03075	317	0.937909	287	0.807913	264	9.29249e-49	-2.00449	48.0319	Downregulated
PPWD1	4.19015	380	4.73456	422	4.78359	440	0.524527	51	0.796726	74	0.673191	65	2.33931e-30	-2.52331	29.6309	Downregulated
LIFR	0.252654	108	0.204938	87	0.240429	105	0.188652	18	0.027099	12	0.043106	20	9.51307e-09	-2.40772	8.02168	Downregulated
TRIM23	0.622641	110	0.946861	166	0.934703	169	0.172003	32	0.088325	16	0.059693	12	2.62121e-11	-2.70412	10.5815	Downregulated
TRAPPC13	3.83145	414	4.84339	493	4.58152	561	2.33075	238	1.88301	195	2.38899	212	8.45806e-09	-1.00215	8.07273	Downregulated
SEC24A	3.71469	931	3.12359	804	3.84275	1040	1.49426	400	1.49855	396	1.49762	403	4.26244e-15	-1.02587	14.3703	Downregulated
TTC33	1.89119	203	2.13769	233	2.3938	269	0.852314	98	0.35343	38	0.525514	50	4.22768e-08	-1.74095	7.3739	Downregulated
RARS1	25.1191	2269	25.6026	2285	28.2261	2615	10.9478	1029	10.3721	934	11.5248	1107	7.56276e-32	-1.04178	31.1213	Downregulated
TCERG1	11.6662	2182	11.1192	2040	12.3721	2374	2.56501	512	2.03913	396	2.26964	465	5.66309e-85	-2.08285	84.2469	Downregulated
SMAD5	3.34325	964	3.95371	1133	4.60524	1340	1.54116	445	1.04144	294	1.28082	352	1.09699e-21	-1.47201	20.9598	Downregulated
CSNK1A1	26.004	5696	27.3678	5892	32.7391	6587	11.1276	2537	11.1074	2350	12.8764	2781	8.9932e-51	-1.06348	50.0461	Downregulated
CPEB4	0.50118	201	0.525337	179	0.595379	244	0.154324	65	0.07553	31	0.090373	39	8.5726e-11	-2.02573	10.0669	Downregulated
EHHADH	3.75763	610	4.09028	633	5.19339	864	1.24885	211	1.38583	224	1.03963	181	8.64264e-20	-1.58305	19.0634	Downregulated
SMC4	28.0685	5640	26.4118	5939	33.3296	7781	2.59993	623	2.00866	453	1.30027	307	9.26252e-30	-3.61464	29.0333	Downregulated
CRBN	7.28196	671	9.2557	849	10.3527	978	3.08539	290	3.44724	315	3.99663	384	3.0256e-13	-1.15285	12.5192	Downregulated
CLDN16	5.86927	809	6.49103	885	7.39728	1046	1.2036	173	0.838917	116	0.518547	77	2.90336e-37	-2.71493	36.5371	Downregulated
ARL6	1.20806	181	1.05275	180	1.09196	199	0.283491	53	0.379479	63	0.270504	48	1.38652e-08	-1.58471	7.85807	Downregulated
UBE3A	5.84749	1500	7.7193	1711	8.48963	1971	1.00475	347	0.754836	256	0.810661	334	5.96302e-71	-2.28548	70.2245	Downregulated
ARMC8	5.09469	799	7.18875	979	6.99805	1066	2.75909	383	2.93525	395	2.64769	369	3.32513e-16	-1.12372	15.4782	Downregulated
CEP70	6.27814	583	5.21276	514	6.04809	586	1.07266	123	0.885908	92	0.759142	89	1.30087e-33	-2.28633	32.8858	Downregulated
SLC25A36	8.45325	1813	10.4406	1832	11.8622	2443	2.53466	444	2.14834	314	2.25794	423	1.89573e-61	-2.18295	60.7222	Downregulated
XRN1	1.59718	573	1.7244	581	1.81595	789	0.358666	157	0.246433	106	0.238495	93	7.26991e-28	-2.25985	27.1385	Downregulated
KAT2B	0.836826	171	0.955975	193	1.23911	259	0.167406	36	0.273113	56	0.110697	24	4.08018e-11	-2.22542	10.3893	Downregulated
BCHE	6.45973	500	6.73737	525	6.24774	586	0.863378	71	1.82298	98	1.6188	96	6.73126e-36	-2.41916	35.1719	Downregulated
PDCD10	43.1091	2544	41.3667	2497	46.7172	2765	11.1575	675	11.1952	660	13.1786	818	4.88222e-71	-1.67788	70.3114	Downregulated
WNT5A	0.768533	200	0.754045	194	0.565113	151	0.227517	62	0.222474	58	0.142111	40	2.16154e-07	-1.58692	6.66524	Downregulated
ACAP2	6.06969	1829	6.42494	1916	7.46652	2295	1.49329	469	1.20088	361	0.924634	297	9.50635e-55	-2.23436	54.022	Downregulated
ECT2	31.1573	5462	31.783	5507	37.615	6418	4.98735	897	3.58955	611	5.04335	759	2.02042e-157	-2.75791	156.695	Downregulated
FXR1	33.5989	5158	35.1127	4943	42.2694	5944	7.19918	1107	6.44113	1024	7.49097	1090	3.61187e-162	-2.13269	161.442	Downregulated
BBX	2.41331	872	2.82235	924	2.73412	957	0.515501	201	0.440266	165	0.325439	130	9.32024e-44	-2.28746	43.0306	Downregulated
IFT57	6.79355	897	6.47311	854	7.21355	980	1.59485	224	1.64788	222	2.15196	309	4.1551e-30	-1.67573	29.3814	Downregulated
GNB4	7.17271	1937	7.26616	1947	8.40359	2333	1.87917	514	1.40379	379	1.89482	547	1.14187e-58	-1.93035	57.9424	Downregulated
IQCG	1.86582	158	1.6403	130	2.34435	207	0.653211	59	0.913567	80	0.650034	51	0.00015211	-1.18606	3.81784	Downregulated
NCBP2	41.1172	3675	49.1943	4053	48.3764	4281	20.3781	1765	19.2154	1618	17.7312	1636	5.15549e-41	-1.07515	40.2877	Downregulated
SNX4	8.55524	905	8.78925	920	9.68374	1051	1.69535	187	1.38601	147	1.95432	221	2.09857e-48	-2.19449	47.6781	Downregulated
FRMD4B	2.25396	480	2.06984	436	2.02142	442	0.527981	117	0.19285	41	0.319925	73	4.9879e-19	-2.38196	18.3021	Downregulated
--	3.48093	547	3.69651	576	5.16546	834	1.59983	258	2.01447	317	1.66589	277	1.58937e-08	-1.00762	7.79878	Downregulated
ARHGEF26	2.76808	613	3.49959	705	3.41663	763	0.971939	224	0.732387	121	1.22373	289	1.21678e-12	-1.54302	11.9148	Downregulated
KLHL24	3.19975	952	3.15614	888	4.30838	1224	2.01789	499	1.23892	366	1.24036	396	1.77182e-13	-1.09524	12.7516	Downregulated
NKTR	1.40885	413	1.21014	372	1.78898	556	0.238405	77	0.163998	51	0.175664	51	2.28069e-30	-2.71767	29.6419	Downregulated
NEK4	2.33415	553	2.36732	559	2.77116	628	0.601169	160	0.595429	142	0.451327	120	3.8203e-26	-1.85817	25.4179	Downregulated
INO80D	0.443586	264	0.48247	284	0.652363	399	0.150907	94	0.09992	60	0.088876	57	4.61924e-14	-1.97739	13.3354	Downregulated
PIKFYVE	1.41551	543	1.22991	484	1.25678	538	0.193434	84	0.2941	123	0.181513	81	2.59918e-27	-2.25364	26.5852	Downregulated
NCL	95.7932	16041	98.1114	16032	103.933	17959	31.9207	5616	34.2591	5792	35.8865	6014	1.59713e-111	-1.33838	110.797	Downregulated
SLC35F5	14.4794	2535	16.0359	2788	18.6753	3313	5.59551	1024	5.51318	987	5.54177	1031	9.52407e-44	-1.31995	43.0212	Downregulated
ACTR3	37.9941	10734	44.1626	12351	47.6087	13804	12.2509	3604	13.6194	3838	12.0354	3621	7.40762e-82	-1.55076	81.1303	Downregulated
EPB41L5	1.40847	252	1.36071	206	2.17886	337	0.519355	93	0.47095	78	0.401076	67	2.89267e-09	-1.54948	8.5387	Downregulated
DNAJC27	0.518746	109	0.433413	89	0.574594	116	0.177354	39	0.174589	37	0.121591	28	0.000122025	-1.40663	3.91355	Downregulated
STAM2	1.13537	273	0.997464	237	1.18164	291	0.196799	50	0.182542	44	0.299373	77	7.24438e-15	-2.05093	14.14	Downregulated
GPD2	2.21132	563	2.28005	574	2.78822	721	0.798489	157	0.430606	45	0.680432	185	0.000176559	-2.09702	3.75311	Downregulated
ITGB6	2.32759	448	2.71607	530	3.77545	763	0.866621	178	0.374996	74	0.593664	125	1.05108e-15	-2.02394	14.9784	Downregulated
PSMD14	42.0254	3456	46.5169	3784	45.6807	3853	19.4408	1664	16.8369	1380	17.7883	1558	5.28834e-39	-1.08842	38.2767	Downregulated
REEP6	6.40756	484	5.84761	437	6.25564	485	12.5575	987	9.93792	748	11.1255	895	1.94431e-16	1.08304	15.7112	Upregulated
IFIH1	0.895365	130	0.741013	101	0.953005	136	0.16976	26	0.206822	30	0.145755	24	2.99418e-08	-2.01056	7.52372	Downregulated
GRB14	9.63103	960	9.81513	974	9.57487	985	4.04746	424	3.19343	314	2.84465	305	4.36315e-19	-1.30288	18.3602	Downregulated
CLIP4	1.73801	306	2.68677	271	2.60687	457	0.319153	60	0.572561	88	0.404132	75	3.00233e-15	-2.01955	14.5225	Downregulated
CCDC88A	2.07091	550	1.81208	633	2.8119	674	0.134114	58	0.072868	30	0.108205	38	1.30204e-61	-3.69998	60.8854	Downregulated
MRPL19	9.36129	1279	11.2118	1551	11.9635	1653	3.60399	543	4.14805	550	3.7385	550	1.18294e-27	-1.26328	26.927	Downregulated
WDR75	10.3068	1485	12.6063	1623	18.2578	2155	3.0381	360	3.09346	351	2.8221	342	1.95079e-59	-2.13283	58.7098	Downregulated
STAT1	230.226	38130	215.076	35482	248.237	42976	86.5141	15515	87.8079	15189	86.0228	16072	4.92545e-77	-1.13359	76.3076	Downregulated
GLS	128.465	23901	135.852	25091	171.869	32743	37.3104	7294	26.2709	4920	24.6412	4890	1.10794e-18	-2.06954	17.9555	Downregulated
PAPOLG	2.273	465	2.25689	433	2.50602	509	0.822532	161	0.749686	152	0.892537	186	2.40136e-14	-1.31431	13.6195	Downregulated
USP34	3.4522	1357	3.61443	1456	4.19001	1710	0.691486	344	0.506901	231	0.689225	307	2.77357e-57	-2.17709	56.557	Downregulated
EHBP1	3.96731	825	3.68578	770	4.84193	1044	0.952207	205	0.749817	163	1.06066	246	3.41994e-32	-1.92259	31.466	Downregulated
COQ10B	8.16065	769	7.62185	710	10.4713	979	2.62726	258	3.72001	349	3.00235	302	2.25123e-14	-1.24511	13.6476	Downregulated
SF3B1	16.1386	4330	16.9217	4423	21.1635	5716	5.18407	1446	4.98299	1360	4.73491	1358	2.82348e-66	-1.60984	65.5492	Downregulated
MOB4	5.97397	918	6.96145	1139	8.50198	1121	1.69843	297	2.48102	256	1.93599	314	1.05296e-35	-1.69351	34.9776	Downregulated
KDM3A	5.21732	1080	4.68511	951	5.19034	1108	1.34066	399	1.32315	372	1.5922	454	1.73544e-21	-1.17715	20.7606	Downregulated
IL1R1	0.985782	187	0.72661	156	0.769934	171	0.424679	88	0.32765	70	0.178088	42	0.000211897	-1.17489	3.67387	Downregulated
ID2	23.0017	1314	24.8977	1426	22.0856	1458	10.8437	643	10.9414	621	7.74451	473	4.89577e-16	-1.08627	15.3102	Downregulated
TAF1B	5.77817	529	6.91472	672	7.60581	763	0.801513	84	1.07012	99	0.707437	71	4.68916e-43	-2.7606	42.3289	Downregulated
BIRC6	1.10011	727	0.936224	613	1.19585	811	0.319176	220	0.265529	175	0.318382	225	5.22187e-24	-1.61306	23.2822	Downregulated
NOL10	12.1437	1351	13.4997	1470	14.7557	1695	4.0192	526	3.87353	460	4.38718	517	3.30041e-36	-1.40377	35.4814	Downregulated
STRN	2.5661	883	2.38884	813	2.85075	1006	0.602152	216	0.476843	164	0.477923	175	1.67342e-43	-2.09988	42.7764	Downregulated
CEBPZ	9.577	1396	8.70621	1256	9.96452	1490	0.773373	118	0.727215	106	0.661807	103	1.77454e-133	-3.47942	132.751	Downregulated
PRKD3	4.57701	1146	4.15374	997	5.40914	1406	1.30239	349	1.02944	264	1.09383	280	2.65081e-34	-1.80502	33.5766	Downregulated
DCAF17	1.97425	386	2.93072	519	1.75801	437	0.354634	90	0.632135	155	0.37319	94	7.04966e-14	-1.7952	13.1518	Downregulated
RMDN2	0.748161	62	1.47197	96	1.17756	76	0.189248	19	0.04685	5	0.062364	7	5.91153e-07	-2.7391	6.2283	Downregulated
DARS1	30.7132	3043	31.0071	3045	34.2036	3470	8.81772	913	8.06018	799	9.01139	955	1.30047e-83	-1.65997	82.8859	Downregulated
SOS1	1.50145	539	1.47757	524	2.13528	628	0.41677	156	0.399093	143	0.365138	140	1.28391e-25	-1.76081	24.8915	Downregulated
ORC2	4.35474	787	4.81035	864	5.54857	1031	1.97118	369	1.40868	255	1.82844	350	3.79463e-17	-1.28012	16.4208	Downregulated
ORC4	6.05146	1530	6.73799	1699	7.65479	2051	2.42634	686	2.54314	677	2.86516	768	3.78301e-24	-1.12445	23.4222	Downregulated
RND3	14.5317	1673	16.6388	1905	16.7643	1982	3.36196	401	2.20784	258	2.33728	286	9.27531e-65	-2.37503	64.0327	Downregulated
ATF2	5.97483	1033	6.46215	1087	7.37959	1273	2.95149	537	2.84194	450	2.17194	376	5.3853e-15	-1.12838	14.2688	Downregulated
TRAK2	3.97648	1090	4.40507	1193	4.94213	1389	1.50328	429	1.40512	384	1.54114	450	2.56752e-29	-1.35658	28.5905	Downregulated
TIA1	3.32031	544	4.18959	662	4.96126	792	1.41829	238	0.885494	163	1.7497	233	1.94263e-16	-1.47421	15.7116	Downregulated
NFE2L2	37.3364	4334	40.6307	4640	44.4559	5305	8.88075	1084	6.66645	772	7.64329	850	2.35275e-96	-2.21654	95.6284	Downregulated
MSH6	10.5136	3303	12.4171	3161	11.7086	3749	4.33451	1417	4.23466	1328	4.90654	1633	7.63003e-34	-1.04073	33.1175	Downregulated
PARD3B	0.337157	116	0.298624	95	0.356841	126	0.101716	30	0.146907	38	0.196135	72	0.0043153	-1.09219	2.36499	Downregulated
ALMS1	0.551949	301	0.432085	233	0.757788	344	0.085226	49	0.111409	61	0.088907	52	1.90668e-18	-2.2498	17.7197	Downregulated
SCP2	17.8708	1997	19.5498	2226	21.1476	2507	4.03943	521	4.31356	573	4.56099	605	5.36268e-66	-1.80145	65.2706	Downregulated
RALGPS2	2.13376	669	3.04014	880	3.01298	974	0.718861	238	0.487608	155	0.558307	189	1.45289e-27	-1.93293	26.8378	Downregulated
FAM20B	9.17747	2312	8.99572	2241	11.1487	2880	2.64774	694	2.61627	648	2.5387	681	2.3375e-62	-1.69198	61.6312	Downregulated
STXBP3	9.58094	1000	9.2863	958	12.656	1354	1.6663	181	0.994907	104	0.938682	105	3.78576e-51	-2.89918	50.4218	Downregulated
EDEM3	1.55867	453	1.19119	343	1.74173	519	0.175539	54	0.051226	15	0.156044	49	3.31925e-28	-3.30308	27.479	Downregulated
RAP1A	15.1505	2733	15.5375	3033	18.8153	3181	5.48082	1019	6.15304	1112	5.06994	1060	4.08716e-47	-1.30277	46.3886	Downregulated
ASH1L	1.25987	583	1.16801	581	1.4308	679	0.365524	192	0.167486	84	0.319931	173	5.1068e-17	-1.86249	16.2919	Downregulated
RHOU	0.825524	152	0.782661	143	0.643773	122	0.217479	42	0.229342	43	0.304851	60	2.44924e-05	-1.35006	4.61097	Downregulated
DOCK7	3.07271	886	2.99702	793	3.39543	998	0.788271	223	0.593446	158	0.777591	228	3.51221e-36	-1.95626	35.4544	Downregulated
DNAJC6	1.95426	466	1.8051	425	1.74222	445	0.554864	144	0.740758	178	0.606502	161	1.98902e-12	-1.28444	11.7014	Downregulated
LEPR	1.50109	313	1.55756	333	2.1497	459	0.260382	60	0.198752	42	0.251791	65	2.63071e-25	-2.54285	24.5799	Downregulated
GADD45A	70.3471	4412	85.8663	5330	88.6153	5627	27.3579	1785	31.1513	1942	37.6927	2511	1.17354e-25	-1.12032	24.9305	Downregulated
PRDM2	2.10674	519	1.86101	410	1.54246	499	0.827813	189	0.629648	158	0.503322	170	8.28538e-13	-1.28414	12.0817	Downregulated
RO60	2.88497	674	3.15677	695	3.45255	790	0.741655	152	0.326881	90	0.298085	82	8.27156e-36	-2.55195	35.0824	Downregulated
UCHL5	13.6628	1572	14.3175	1729	13.5093	1848	2.27648	331	2.59889	281	3.01675	353	2.71793e-86	-2.23491	85.5658	Downregulated
BCAS2	23.3649	1278	25.4338	1376	27.4055	1537	6.41432	365	6.00575	328	6.5012	379	1.7895e-54	-1.78455	53.7473	Downregulated
SRSF11	25.5416	2991	25.3858	3033	33.0569	3836	3.24207	426	3.8446	436	4.05254	521	6.31341e-138	-2.64974	137.2	Downregulated
CRYZ	47.2934	3673	44.1258	3778	47.1356	4038	15.524	1314	14.1263	1162	16.4231	1375	8.76792e-73	-1.39628	72.0571	Downregulated
CD58	20.5241	917	19.7423	897	21.1227	980	7.73154	361	7.78753	355	10.5125	512	1.92171e-12	-1.00844	11.7163	Downregulated
EXOC8	2.36947	509	2.33256	496	3.44435	759	0.693229	155	0.770043	165	0.590591	136	2.65401e-19	-1.75923	18.5761	Downregulated
TSNAX	9.48292	1058	11.6177	1282	13.5147	1546	2.87844	334	1.97781	220	1.82611	217	7.28846e-37	-2.14678	36.1374	Downregulated
MTR	3.13046	1374	2.8975	1257	3.71619	1689	0.708976	327	0.546701	242	0.650848	308	8.26643e-55	-2.11743	54.0827	Downregulated
RLF	1.75498	462	1.82976	476	2.49837	674	0.344995	95	0.276809	73	0.432534	122	5.35374e-27	-2.29268	26.2713	Downregulated
AKT3	8.4371	2350	7.83295	2266	9.05176	2689	2.62204	804	2.82257	759	3.03805	771	9.76776e-57	-1.4618	56.0102	Downregulated
ETV3	1.99028	437	2.40107	517	2.6138	593	1.05966	244	1.02204	226	0.837579	187	6.84775e-09	-1.04719	8.16445	Downregulated
ACADM	16.5911	1670	13.419	1462	16.4201	1684	3.07596	353	2.65514	293	2.91165	277	8.69517e-69	-2.20018	68.0607	Downregulated
ADGRL2	2.74933	679	2.42948	565	2.99019	763	0.991819	274	0.490533	130	0.470428	130	3.62758e-13	-1.7261	12.4404	Downregulated
MFAP2	31.2286	1594	30.0776	1506	25.6889	1387	59.1066	3172	53.9653	2808	56.7481	3133	8.30062e-40	1.20015	39.0809	Upregulated
SSX2IP	3.72778	896	3.72769	861	4.83902	1203	0.638352	164	0.452925	112	0.413136	109	3.63719e-53	-2.75526	52.4392	Downregulated
ZNHIT6	12.1229	1661	11.4987	1699	15.1164	2024	3.12834	440	3.70382	471	3.29566	486	1.31594e-59	-1.76141	58.8808	Downregulated
GBP3	1.93071	244	2.78726	354	2.95769	370	0.336871	46	0.642568	76	0.324286	45	3.57165e-17	-2.34148	16.4471	Downregulated
GBP1	5.88728	752	5.92168	749	5.7285	751	1.37941	184	1.23503	158	1.14469	156	4.85468e-39	-1.99551	38.3138	Downregulated
CD46	43.7446	6025	46.0885	6320	54.3072	7697	13.0357	1880	10.0108	1393	12.314	1795	3.32509e-77	-1.80166	76.4782	Downregulated
BLZF1	3.26944	370	5.19156	593	5.19165	594	0.462196	55	0.650919	73	0.498047	62	8.57457e-34	-2.84642	33.0668	Downregulated
SLC19A2	5.9838	915	6.58613	996	6.84885	1074	2.23961	358	2.5541	390	2.28273	372	1.49219e-22	-1.2295	21.8262	Downregulated
TMED5	13.8033	3158	17.5013	3573	20.5865	4453	3.62123	812	3.59735	668	3.35801	677	4.14575e-84	-2.18745	83.3824	Downregulated
--	7.53474	3218	7.84417	3314	9.09284	3984	3.6413	1619	3.22661	1374	3.54981	1615	3.88007e-30	-1.00741	29.4112	Downregulated
PRRC2C	13.0711	4663	11.5914	4194	22.5642	5344	5.61009	1860	6.32849	1602	5.88415	1773	2.08088e-48	-1.25611	47.6818	Downregulated
F3	11.8371	1136	11.9764	1141	12.1121	1196	4.49955	451	3.6515	351	6.69495	672	1.37972e-10	-1.06436	9.86021	Downregulated
ABCD3	10.377	1519	10.0283	1463	10.2389	1559	3.26626	486	2.1659	304	2.02065	319	8.27441e-35	-1.85276	34.0823	Downregulated
VAMP4	2.16212	340	1.9733	379	1.7516	328	0.659005	149	0.530382	115	0.660041	130	1.36068e-09	-1.2318	8.86624	Downregulated
PTBP2	2.50647	521	2.9245	439	2.13786	664	0.890635	171	0.519798	163	0.392069	154	9.94877e-17	-1.54611	16.0022	Downregulated
SYF2	28.3228	1583	27.0924	1517	28.3364	1641	7.9373	468	8.70614	492	8.52933	515	2.15984e-47	-1.5023	46.6656	Downregulated
RSRP1	6.10083	478	5.16409	409	7.10732	517	3.94189	264	1.69866	131	2.14063	174	4.73384e-07	-1.12323	6.32479	Downregulated
SLC35A3	2.73853	633	3.15451	632	1.47737	593	0.338849	149	0.569306	113	0.183845	70	6.69367e-25	-2.29945	24.1743	Downregulated
NEK2	24.7488	2213	25.4191	2254	30.0261	2752	11.1979	1043	10.9064	975	10.2205	974	3.14378e-29	-1.08497	28.5025	Downregulated
CENPF	8.20533	3554	6.77401	2902	8.51599	3777	1.22349	553	0.858598	371	1.07232	496	1.43711e-106	-2.66909	105.843	Downregulated
OSBPL9	33.1244	3956	32.9002	3884	37.5654	4586	10.6469	1283	10.2011	1179	10.928	1292	2.08909e-85	-1.54356	84.68	Downregulated
STAG1	4.00772	995	4.49793	1038	4.67201	1194	1.60733	376	0.981765	195	1.38333	248	2.03624e-23	-1.79755	22.6912	Downregulated
KIF14	1.76378	540	1.68417	510	2.10963	627	0.207574	67	0.136315	42	0.210772	69	1.11422e-48	-3.05619	47.953	Downregulated
DDX59	10.077	859	10.413	911	9.96962	933	3.35524	293	2.73713	249	3.16589	260	7.69076e-32	-1.57104	31.114	Downregulated
CAMSAP2	5.03575	1543	5.33551	1603	6.69767	1955	1.15856	374	0.647492	201	0.838991	278	8.52465e-51	-2.39917	50.0693	Downregulated
CREB1	2.08412	654	2.2226	674	2.33539	744	0.741459	231	0.726446	223	0.752609	199	1.04807e-22	-1.48074	21.9796	Downregulated
KLF7	4.53791	1433	4.93296	1585	5.27124	1765	1.76548	637	2.09318	669	2.05086	723	3.02673e-23	-1.05342	22.519	Downregulated
B4GALT6	0.853747	118	0.876153	126	1.20704	164	0.179213	31	0.596037	35	0.045908	9	1.60079e-07	-2.24288	6.79566	Downregulated
ELOVL4	1.71437	220	1.90219	241	2.05346	270	0.964019	129	0.425393	55	0.336828	46	7.72804e-06	-1.48359	5.11193	Downregulated
CASP8AP2	1.51148	383	1.12528	289	1.19921	319	0.044159	12	0.053777	14	0.05472	16	3.43397e-42	-4.38124	41.4642	Downregulated
ANKRD13C	6.95008	1185	9.10564	1543	9.4508	1660	2.10571	361	1.93632	328	1.96867	350	1.36047e-46	-1.89376	45.8663	Downregulated
PHF3	4.52862	1386	4.15608	1405	5.19542	1739	0.527252	168	0.319806	100	0.362359	130	5.90069e-102	-3.32612	101.229	Downregulated
FBXO30	2.06688	784	2.26066	848	3.06404	1192	0.459412	182	0.404152	153	0.398441	161	3.94797e-43	-2.32107	42.4036	Downregulated
AKAP7	2.525	226	2.39294	211	2.05181	201	0.658153	62	0.609457	52	0.267661	36	4.73258e-11	-1.90497	10.3249	Downregulated
SLC16A7	1.54068	626	1.89337	719	1.73289	718	0.616433	123	0.656692	97	0.719185	127	8.43696e-46	-2.39214	45.0738	Downregulated
ZNF430	0.86407	143	0.694392	114	0.660011	111	0.314485	17	0.044773	8	0.102063	18	3.64989e-12	-2.9261	11.4377	Downregulated
FOXO3	4.3289	1338	4.87933	1485	5.57122	1765	1.37255	442	1.60089	493	2.12905	700	2.5216e-19	-1.30793	18.5983	Downregulated
PKD2	4.83558	1026	4.2266	884	5.05801	1099	1.47034	326	1.24667	265	1.69302	362	1.42862e-26	-1.47901	25.8451	Downregulated
RAB3GAP2	4.99761	1527	4.97854	1505	6.28181	1968	1.10756	352	1.18208	360	1.18243	385	3.11024e-62	-2.0025	61.5072	Downregulated
KLF12	0.699923	314	0.657497	292	0.810606	373	0.344326	161	0.33735	151	0.227862	109	3.49166e-06	-1.02785	5.45697	Downregulated
WDR35	1.97599	576	2.31824	660	3.25002	956	1.03799	284	0.565156	165	0.298793	94	0.000262822	-1.817	3.58034	Downregulated
ELL2	1.55639	386	1.90535	466	2.31667	605	0.351687	95	0.388466	100	0.301355	82	5.68818e-25	-2.20403	24.245	Downregulated
GTF3C3	8.30392	1486	9.31346	1644	11.2926	2066	3.60455	674	3.77602	674	3.32134	637	6.38993e-24	-1.20013	23.1945	Downregulated
KLF9	1.03451	226	1.32153	285	1.32215	296	0.112388	26	0.255893	56	0.160231	38	9.75545e-18	-2.55879	17.0108	Downregulated
HEATR1	7.39058	2628	7.69287	2654	8.20077	2991	3.24551	1201	2.97044	1053	2.91948	1106	3.21338e-38	-1.11676	37.493	Downregulated
PTBP3	17.7299	5699	19.1382	6086	21.7278	7243	5.35159	1687	5.1134	1613	4.83843	1558	8.35561e-99	-1.7833	98.078	Downregulated
CTNNAL1	51.7942	5457	57.2035	5956	60.0044	6458	12.66	1384	10.3249	1084	10.5619	1179	1.86356e-124	-2.11026	123.73	Downregulated
ABITRAM	8.35428	751	10.7075	929	12.186	1102	3.45284	323	2.77951	242	3.24511	311	2.67293e-21	-1.48387	20.573	Downregulated
CNTRL	0.838789	268	1.65895	332	1.3148	410	0.252765	58	0.110881	33	0.194012	65	4.81958e-21	-2.51493	20.317	Downregulated
RBM18	4.63153	970	4.51243	935	5.2977	1138	1.91743	418	1.68108	351	1.63943	366	6.90428e-22	-1.23864	21.1609	Downregulated
HSDL2	20.8188	2935	20.5629	2782	23.179	3352	7.50607	1102	5.90959	831	6.50761	978	1.38647e-47	-1.45743	46.8581	Downregulated
VPS4B	7.70228	1078	8.02888	1111	8.46195	1210	2.71434	397	2.25377	315	2.02344	303	2.32261e-31	-1.55999	30.634	Downregulated
ONECUT2	0.297231	202	0.245078	165	0.277933	194	0.06562	47	0.079709	54	0.050255	37	5.60281e-10	-1.8362	9.25159	Downregulated
BBOF1	1.90105	247	1.7776	229	1.57012	205	0.283028	39	0.348604	44	0.285904	40	1.82797e-16	-2.28894	15.738	Downregulated
ACYP1	8.69146	238	8.42151	232	9.72719	279	3.47147	97	4.06728	116	3.37496	97	2.56369e-06	-1.08514	5.59113	Downregulated
MLH3	1.13042	353	1.34123	331	1.44635	366	0.385589	100	0.418373	71	0.35693	101	1.22685e-16	-1.77044	15.9112	Downregulated
PPP4R4	1.98398	209	2.30469	248	1.88054	244	1.34077	90	0.700442	52	1.0139	82	2.31386e-08	-1.46905	7.63566	Downregulated
RBM25	3.76632	1030	3.31141	912	3.73762	1075	0.752276	208	0.532985	144	0.380747	118	2.24947e-44	-2.49743	43.6479	Downregulated
RHOQ	8.8424	1106	9.36658	1155	10.3233	1325	1.55956	204	2.13925	268	1.96671	263	2.49752e-51	-2.10116	50.6025	Downregulated
ATAD2B	0.398218	136	0.380309	129	0.325221	114	0.09269	33	0.09312	32	0.065914	24	7.33699e-08	-1.90834	7.13448	Downregulated
ATL2	15.5725	1819	15.6446	1866	17.8463	2181	5.5096	690	4.24891	504	4.33839	554	6.83021e-40	-1.56352	39.1656	Downregulated
AFTPH	5.85288	841	5.05682	769	6.35315	986	1.74484	238	1.69614	247	1.2098	190	1.37772e-28	-1.75435	27.8608	Downregulated
EPCAM	18.5659	1346	18.5031	1329	18.8763	1405	5.85459	442	6.99036	504	6.02332	466	3.14117e-32	-1.34686	31.5029	Downregulated
OGFRL1	32.0537	11262	39.9136	13880	41.699	14989	6.28707	2293	6.74474	2364	6.86638	2572	1.14796e-160	-2.28864	159.94	Downregulated
SLF2	3.54408	692	3.24408	558	4.14189	801	1.51351	285	1.38335	193	2.03977	228	1.98701e-14	-1.35506	13.7018	Downregulated
IDE	4.44643	1094	4.40408	1078	4.84663	1223	1.32903	343	1.08523	269	1.39492	365	3.81902e-36	-1.61741	35.418	Downregulated
IFIT3	6.28634	658	5.54033	569	7.32744	782	2.29961	248	1.89989	200	2.31211	259	2.82478e-16	-1.32427	15.549	Downregulated
GPAM	1.78645	479	1.76589	468	2.12496	585	0.755037	212	0.572612	153	0.504053	144	2.23083e-13	-1.40389	12.6515	Downregulated
MXI1	10.5489	1188	10.5864	1220	10.4912	1291	3.45172	524	5.10074	543	4.4681	531	4.48203e-21	-1.02746	20.3485	Downregulated
HELLS	8.03754	1309	7.98227	1254	9.59549	1638	1.99735	347	1.64395	273	1.5029	262	1.9613e-49	-2.06538	48.7075	Downregulated
DENND10	8.44907	944	7.71521	910	9.46678	1109	2.83359	351	4.50451	311	5.34072	461	1.91879e-17	-1.22053	16.717	Downregulated
WDR11	8.57738	1708	8.29637	1637	9.62345	2008	3.76974	783	3.21148	638	3.42074	726	1.69203e-26	-1.13498	25.7716	Downregulated
GNA13	8.8511	1834	8.81191	1806	10.3977	2210	1.99186	430	1.81221	375	2.04843	452	1.82211e-78	-2.03571	77.7394	Downregulated
PANK3	3.47559	1537	3.59161	1571	4.28898	1946	1.13717	524	1.37199	605	1.36739	644	7.67096e-30	-1.32578	29.1152	Downregulated
CAAP1	6.2957	730	7.67602	800	8.21058	973	2.32024	282	2.35209	276	2.84255	357	1.25764e-17	-1.26919	16.9004	Downregulated
--	3.96197	383	4.44496	426	5.6237	577	0.807243	88	0.590908	62	0.476976	49	4.35965e-27	-2.60975	26.3605	Downregulated
MSANTD2	1.58348	190	1.28842	166	1.78199	237	0.597296	69	0.616634	80	0.552463	77	5.33169e-06	-1.20402	5.27313	Downregulated
SLC10A7	0.663907	89	0.970958	105	0.86545	117	0.239767	39	0.271755	32	0.329249	50	0.00093276	-1.18276	3.03023	Downregulated
NUDCD1	7.91966	1406	8.7786	1539	9.88782	1800	2.7555	509	2.87366	380	1.97903	375	1.15455e-37	-1.72312	36.9376	Downregulated
MASTL	4.15777	582	4.90592	678	5.63958	803	1.28406	184	1.22572	170	1.24327	190	6.97416e-27	-1.73828	26.1565	Downregulated
CCDC77	4.85672	485	5.34428	528	5.83857	571	1.90394	200	1.00884	101	1.64993	148	6.7933e-15	-1.64038	14.1679	Downregulated
MTRF1	2.36042	183	2.34855	148	3.10834	245	0.454749	26	0.794728	54	0.3966	31	2.91752e-10	-2.17736	9.53499	Downregulated
UFM1	8.16865	1058	9.76046	1240	10.759	1373	2.96646	376	2.38016	306	2.36514	321	3.34311e-37	-1.68766	36.4758	Downregulated
WBP4	3.52776	390	3.88297	424	4.04472	458	0.730516	84	0.428152	48	0.366331	44	9.49368e-28	-2.6698	27.0226	Downregulated
ELF1	10.0218	1426	10.1368	1448	10.9846	1635	3.52448	511	3.01106	428	2.81642	428	6.45764e-41	-1.53798	40.1899	Downregulated
SMAD9	0.365772	87	0.184572	43	0.35164	85	0.030848	8	0.033997	8	0.057105	15	1.48591e-06	-2.61495	5.82801	Downregulated
HSPH1	12.7072	2718	14.3293	2981	15.5431	3343	2.47699	537	1.58522	310	2.0837	389	1.64067e-84	-2.68989	83.785	Downregulated
KBTBD7	0.548691	110	0.318529	63	0.5736	118	0.140064	30	0.176784	36	0.046279	10	0.000320002	-1.73532	3.49485	Downregulated
ETF1	29.1391	4561	33.1815	5139	34.9602	5623	11.3979	1866	11.2785	1765	11.1104	1860	1.73404e-61	-1.2967	60.7609	Downregulated
PLS1	8.98157	1390	10.6307	1600	13.2612	2073	2.17916	354	1.80504	277	2.08724	347	7.21443e-56	-2.18721	55.1418	Downregulated
NR2C1	6.07928	1018	6.94773	1167	6.9493	1129	1.95181	349	2.03596	316	1.58173	288	3.90055e-34	-1.61465	33.4089	Downregulated
UTP20	2.54985	969	2.50289	941	3.78046	1473	0.793031	314	0.644024	244	0.844975	342	2.52468e-25	-1.72506	24.5978	Downregulated
TMPO	69.4568	11755	70.5055	11824	80.4079	13794	23.1683	4030	20.9759	3497	20.6888	3676	6.20568e-107	-1.55421	106.207	Downregulated
MTERF2	2.71003	286	3.11046	272	2.81249	344	1.18693	95	1.2571	109	0.796253	71	2.29516e-10	-1.52241	9.63919	Downregulated
NFYB	9.80892	1146	10.4539	1126	12.4641	1310	2.8212	353	3.06827	366	2.94405	326	7.69334e-38	-1.59134	37.1139	Downregulated
APAF1	1.97565	506	1.65463	484	1.9214	523	0.50606	157	0.421099	125	0.544187	161	3.56081e-20	-1.59281	19.4485	Downregulated
--	38.4773	4171	41.9972	4496	48.5095	5406	11.4346	1291	11.6846	1267	11.4212	1324	1.10748e-82	-1.67254	81.9557	Downregulated
CRISPLD1	0.565991	103	0.298528	54	0.377948	70	0.191533	36	0.065703	12	0.181624	35	0.00916841	-1.28539	2.03771	Downregulated
COIL	6.55195	731	6.5946	728	6.45378	739	2.48063	288	2.72076	303	2.55786	304	2.96243e-16	-1.11424	15.5284	Downregulated
SPOP	9.89861	1107	10.4309	1236	11.2029	1356	4.27022	464	4.82248	493	3.62836	390	1.65136e-21	-1.26931	20.7822	Downregulated
LRAT	0.75089	96	0.800164	95	0.409268	88	0.076404	17	0.097185	21	0.088432	20	3.83841e-07	-2.08521	6.41585	Downregulated
MND1	12.438	501	15.576	616	11.6717	483	2.69644	114	3.09658	127	3.9719	171	2.862e-19	-1.78225	18.5433	Downregulated
--	2.63433	514	2.9807	609	3.86489	785	0.705817	144	0.18871	58	0.323193	105	2.92373e-24	-2.4551	23.5341	Downregulated
PYROXD1	5.00107	820	4.75535	772	5.88579	1031	0.626354	112	0.411027	70	0.425004	61	7.00618e-59	-3.24518	58.1545	Downregulated
ZNF549	1.95478	338	1.75986	301	1.35525	240	0.699882	105	0.595926	104	0.545479	97	1.10532e-08	-1.34471	7.95651	Downregulated
TRMT1L	2.00297	369	1.97628	353	1.95714	369	0.429199	83	0.325903	53	0.268378	53	2.27942e-23	-2.34801	22.6422	Downregulated
NAA50	21.3512	5121	21.8429	5309	24.3295	6103	6.81379	1664	7.82229	1736	7.68684	1662	5.34915e-83	-1.5219	82.2717	Downregulated
KIF18A	4.95262	744	4.95447	736	5.92483	913	0.260383	41	0.325081	49	0.218391	35	3.92387e-90	-4.07109	89.4063	Downregulated
DESI2	21.3126	3641	25.9567	4377	25.356	4490	10.6884	1838	10.1044	1676	11.7063	1995	2.003e-30	-1.00176	29.6983	Downregulated
ZMYM2	2.49671	1026	2.61861	1065	2.70992	1161	0.497894	203	0.548904	198	0.40977	168	9.99106e-63	-2.32949	62.0004	Downregulated
TBC1D15	11.8944	1628	9.51923	1738	11.7152	2005	1.4874	388	1.79124	283	1.37764	354	1.53467e-73	-2.20777	72.814	Downregulated
TNFSF10	28.9643	2370	23.3198	1896	25.8223	2168	9.86956	845	6.54033	528	7.37479	646	7.92957e-27	-1.49386	26.1008	Downregulated
ZNF639	14.9839	1975	13.1558	2218	19.004	2393	8.10449	712	4.0257	534	4.82104	671	2.47343e-48	-1.59984	47.6067	Downregulated
PIK3CA	1.63182	625	1.69359	642	1.97643	776	0.176443	71	0.196588	75	0.176645	72	6.97554e-63	-3.04263	62.1564	Downregulated
PDS5A	10.4147	3100	11.1565	3249	13.4332	4048	2.73386	825	2.0766	625	2.77003	830	1.18258e-76	-2.00697	75.9272	Downregulated
LRIF1	7.34313	804	6.71929	779	6.0315	816	1.79104	229	1.3649	159	0.594509	93	5.75431e-21	-2.13088	20.24	Downregulated
GPSM2	10.059	1922	9.03552	1993	9.6492	2319	1.97174	479	1.97061	396	2.4781	447	1.48247e-83	-2.05436	82.829	Downregulated
GTDC1	0.661112	196	1.00983	225	1.3737	294	0.157642	65	0.739088	108	0.159726	76	1.57734e-06	-1.32732	5.80207	Downregulated
ZRANB3	0.808949	214	0.84294	233	0.781252	200	0.231557	66	0.429639	116	0.239186	67	4.3186e-05	-1.18839	4.36466	Downregulated
ACVR2A	0.977878	235	0.710694	170	1.22633	287	0.545047	137	0.37914	92	0.219258	57	0.000623693	-1.08181	3.20503	Downregulated
POLK	0.98266	237	1.01865	251	0.976198	250	0.087189	23	0.182672	46	0.100599	27	2.15385e-19	-2.75333	18.6668	Downregulated
MTIF3	9.87412	420	10.2428	432	11.9171	521	3.0168	132	4.47295	189	3.51746	161	1.09929e-11	-1.32167	10.9589	Downregulated
UBL3	1.57064	290	1.38542	253	2.01704	382	0.323399	63	0.426211	79	0.289156	57	1.28104e-15	-2.02412	14.8924	Downregulated
FYTTD1	7.57663	2153	7.23987	2035	9.31843	2691	2.57327	774	1.7341	500	2.25442	694	5.25556e-35	-1.62413	34.2794	Downregulated
RBBP6	4.1831	1073	4.50279	1144	4.98566	1319	0.927029	233	1.25139	230	1.18345	311	3.25919e-48	-2.0108	47.4869	Downregulated
ZC3H7A	8.10188	1236	8.40671	1325	10.3981	1699	3.12725	432	2.65032	416	3.14288	461	4.9337e-34	-1.51664	33.3068	Downregulated
SHLD2	5.27839	779	4.24716	639	5.00182	775	1.12955	179	0.996273	150	0.805697	130	1.92668e-33	-2.07185	32.7152	Downregulated
ODF2L	3.09119	439	2.9122	379	3.63462	494	0.199179	40	0.442993	43	0.387564	58	4.39706e-40	-3.0361	39.3568	Downregulated
PTGFR	0.862444	159	0.756503	137	0.958069	185	0.321579	63	0.221929	42	0.201058	42	9.2438e-07	-1.52524	6.03415	Downregulated
TRMT13	2.03498	264	2.57601	337	3.75936	493	0.562804	77	0.279512	36	0.143648	21	1.12382e-06	-2.83361	5.9493	Downregulated
RWDD3	8.89664	455	8.10907	415	10.747	570	1.70943	93	2.35448	116	2.33646	129	1.47082e-21	-1.90535	20.8324	Downregulated
ZNF644	4.693	1105	4.69526	1119	5.8825	1421	0.563001	141	0.455261	74	0.304282	79	1.34357e-73	-3.44729	72.8717	Downregulated
CCDC18	1.16866	235	0.980919	193	1.18494	236	0.012807	3	0.083561	18	0.043082	10	2.14257e-25	-4.23126	24.6691	Downregulated
RPAP2	0.61845	443	0.640385	454	0.793757	583	0.116351	87	0.134634	96	0.12813	98	5.73058e-30	-2.21054	29.2418	Downregulated
PMS2	3.31281	399	3.98831	468	4.16112	504	1.30613	165	1.91196	225	1.80043	203	4.51132e-08	-1.02234	7.3457	Downregulated
SEPTIN7	28.0091	3788	20.575	3768	25.9612	4739	3.8	730	3.06873	554	3.2603	637	2.78912e-128	-2.49429	127.555	Downregulated
CBX3	99.1892	7727	97.9425	7585	106.988	8522	24.6962	2009	20.4021	1596	22.7173	1892	1.30885e-138	-1.93537	137.883	Downregulated
HNRNPA2B1	319.903	24410	267.271	20473	283.719	22436	111.061	8502	104.107	7957	109.604	8594	2.43857e-68	-1.2457	67.6129	Downregulated
FAM126A	4.58426	1517	4.95716	1554	4.75185	1723	0.963812	366	2.04898	329	1.49281	291	2.57853e-67	-2.09644	66.5886	Downregulated
INHBA	13.5951	3450	15.6875	3941	16.8208	4359	2.33831	577	2.17051	549	2.13237	559	1.41292e-171	-2.61723	170.85	Downregulated
NT5C3A	13.0186	954	14.7347	1091	15.6846	1167	2.64516	221	2.80503	220	3.03691	251	1.68292e-52	-2.03213	51.7739	Downregulated
ARL4A	24.484	1580	30.5617	1633	30.8723	1766	12.1653	648	12.9419	675	12.6913	768	2.71022e-26	-1.06994	25.567	Downregulated
TRIM24	3.62711	779	3.67668	760	4.76595	910	0.523761	193	0.608692	181	0.746111	240	5.06881e-34	-1.81485	33.2951	Downregulated
CALD1	10.7245	1877	11.4306	1971	13.7658	2389	2.08613	392	2.13665	384	2.1892	342	1.43633e-86	-2.29261	85.8427	Downregulated
BICC1	23.2956	5352	21.8401	4958	26.138	6176	8.04543	1921	7.23029	1641	7.43352	1819	9.91516e-68	-1.43183	67.0037	Downregulated
SLC25A16	3.96036	958	4.79549	1113	4.62644	1097	2.06918	508	1.76571	427	1.50756	411	9.50522e-16	-1.0518	15.022	Downregulated
VPS26A	24.9455	3197	34.0556	3857	31.8573	4157	8.62106	1014	7.69882	871	8.60717	1076	1.35529e-70	-1.73905	69.868	Downregulated
IFT81	3.64494	477	4.53109	559	5.47417	678	0.476442	66	0.377253	50	0.308581	44	1.83642e-49	-3.23383	48.736	Downregulated
MED13L	3.64865	1106	2.16705	1283	4.66251	1541	0.580589	360	0.532374	327	0.658658	395	2.22132e-37	-1.67687	36.6534	Downregulated
RASSF8	2.34657	536	2.06373	464	2.10593	501	0.285799	69	0.176234	41	0.159181	40	4.33336e-42	-3.14209	41.3632	Downregulated
ITPR2	1.90402	907	1.64213	780	2.31961	1142	0.357918	179	0.291511	140	0.241913	124	2.80826e-45	-2.48649	44.5516	Downregulated
CCDC91	9.11235	749	6.64778	669	8.89235	849	0.591892	71	0.899762	71	0.415505	52	7.07859e-70	-3.35925	69.1501	Downregulated
NECAB1	1.36442	304	2.06199	455	1.3555	310	0.551395	128	0.683632	152	0.525979	125	1.48521e-07	-1.21865	6.82821	Downregulated
WWP1	4.87759	951	4.5572	873	5.51875	1111	1.00384	182	0.724003	143	0.745738	146	5.71513e-58	-2.45491	57.243	Downregulated
ZC3H13	1.89219	620	1.55564	510	2.16844	698	0.278597	99	0.213027	71	0.309099	112	1.01919e-37	-2.51655	36.9917	Downregulated
NLN	2.84469	966	2.82039	1010	3.28938	1216	0.562164	214	0.822004	294	0.847206	329	3.97527e-29	-1.74659	28.4006	Downregulated
CENPK	6.69463	460	9.1926	607	8.0134	582	1.99848	135	1.59073	98	1.14726	82	1.67857e-25	-2.2034	24.7751	Downregulated
ATF1	15.6163	1290	19.2547	1590	20.2893	1686	6.21689	518	5.96912	486	5.65958	458	1.36318e-32	-1.4574	31.8654	Downregulated
STIL	5.82425	1233	5.144	1066	6.04296	1283	1.63911	377	1.76199	386	1.76147	409	1.531e-32	-1.42889	31.815	Downregulated
AMD1	25.9831	3554	27.1382	3512	29.7359	4413	9.51117	1427	8.70187	1255	8.78035	1354	1.96307e-49	-1.32321	48.7071	Downregulated
USP45	2.711	557	2.89169	573	4.02956	834	0.399475	102	0.446471	77	0.710133	106	3.96563e-39	-2.59952	38.4017	Downregulated
RAB9B	2.71978	429	3.27816	512	2.81645	456	0.889104	146	0.611304	97	0.423464	72	9.22106e-17	-1.96533	16.0352	Downregulated
FAM199X	6.58353	2066	6.52741	2027	7.53595	2426	2.28432	746	2.55035	798	2.49603	835	3.51773e-39	-1.26985	38.4537	Downregulated
METTL8	1.32007	381	1.94493	416	1.7764	477	0.425748	136	0.352342	122	0.552672	204	4.96263e-10	-1.2858	9.30429	Downregulated
TTC21B	1.05651	244	1.51734	310	1.42273	322	0.302078	63	0.170176	40	0.25261	58	9.54199e-19	-2.26385	18.0204	Downregulated
NMI	12.0123	821	13.6282	911	13.18	919	3.54549	252	3.89761	266	4.36594	318	4.57082e-27	-1.48449	26.34	Downregulated
BAZ2B	0.577383	190	0.533099	163	0.795019	237	0.106076	39	0.022973	8	0.030468	12	1.37421e-13	-3.1394	12.8619	Downregulated
RAP2C	5.79981	946	6.25773	1015	7.20696	1211	2.01681	345	2.12075	348	2.06575	361	3.63573e-28	-1.40428	27.4394	Downregulated
EXOSC9	10.897	919	10.111	903	13.0073	980	4.16571	309	4.49531	310	5.01456	409	9.16858e-21	-1.26753	20.0377	Downregulated
ACSL3	12.1448	2327	10.7119	2198	12.3364	2551	3.75066	600	2.89462	420	3.1986	564	7.92394e-68	-1.97988	67.1011	Downregulated
NCOA3	2.81463	837	2.3793	787	2.99482	967	1.05047	353	0.918492	279	0.92522	320	7.40447e-20	-1.26172	19.1305	Downregulated
PARD6B	6.58239	1279	5.43111	1044	6.42337	1280	1.69659	343	1.36828	265	1.47374	305	2.41451e-40	-1.79936	39.6172	Downregulated
CHD6	1.27604	581	1.20268	542	1.55524	704	0.390893	186	0.418162	190	0.281939	137	4.29327e-19	-1.64224	18.3672	Downregulated
ARFGEF2	4.28318	1596	4.18994	1545	5.05495	1932	1.00841	391	0.990735	368	1.10479	439	1.12134e-62	-1.89904	61.9503	Downregulated
CSE1L	54.6879	8138	56.9306	8392	64.0667	9810	19.7629	3073	17.2828	2574	19.5786	3116	3.01557e-76	-1.40583	75.5206	Downregulated
STX16	8.35291	1482	8.96935	1655	10.8893	2006	3.62372	686	3.50922	665	4.1869	854	3.76844e-18	-1.03911	17.4238	Downregulated
VAMP7	18.6775	2078	19.3995	2126	19.2785	2198	6.27172	727	5.85656	650	7.31985	869	2.49191e-39	-1.33298	38.6035	Downregulated
MPHOSPH10	6.09243	635	5.78332	596	7.18698	766	0.704691	77	0.662188	68	0.437341	49	9.87214e-56	-3.17541	55.0056	Downregulated
ZNF45	1.84968	253	1.46886	203	1.44808	223	0.514957	88	0.526612	87	0.378475	67	3.5873e-07	-1.30403	6.44523	Downregulated
USP9X	7.42995	2992	6.41622	2805	8.05133	3631	1.82161	874	1.75579	787	1.77678	858	5.7743e-72	-1.7194	71.2385	Downregulated
SSR1	10.3566	4099	12.0659	4567	13.2499	5366	5.55497	2092	4.94902	1927	5.91541	2119	2.55824e-32	-1.0084	31.5921	Downregulated
RIOK1	5.75964	679	5.82994	677	6.62416	804	1.54534	191	1.31938	156	1.0305	130	1.01174e-30	-1.99239	29.9949	Downregulated
SLC35B3	7.81617	659	7.09031	585	9.14188	792	3.53363	310	3.1988	269	2.57577	232	7.53098e-12	-1.14	11.1231	Downregulated
DEK	76.8035	10907	82.586	11736	90.7533	13215	11.228	1681	8.22954	1177	9.11514	1318	1.69567e-192	-2.91951	191.771	Downregulated
EEF1E1	50.6618	2194	56.9757	2436	57.4998	2583	23.8653	1053	21.4675	923	24.2891	1085	3.585e-31	-1.05527	30.4455	Downregulated
LRRFIP1	10.5905	1726	10.1873	1757	12.0444	2019	2.03804	338	1.42073	231	1.65569	292	1.24224e-87	-2.49473	86.9058	Downregulated
EREG	30.2557	5881	41.6465	8009	47.3848	9448	5.43262	1099	4.94186	958	4.7669	987	1.12283e-122	-2.75104	121.95	Downregulated
RAP2A	2.04766	473	1.91002	437	2.67578	634	0.792454	191	0.634658	147	0.667881	165	2.75371e-14	-1.43194	13.5601	Downregulated
ABCC4	10.4807	2457	10.0204	2389	11.9063	2938	4.73128	1117	5.32461	1089	4.76798	1141	2.04776e-30	-1.03291	29.6887	Downregulated
EFNB2	3.88285	792	4.60346	923	4.60915	925	1.56618	343	1.39826	293	1.53564	344	7.73755e-21	-1.24887	20.1114	Downregulated
UPF3B	9.98725	987	9.80748	953	12.0095	1216	1.81433	183	1.41607	141	2.03467	209	3.63839e-55	-2.38504	54.4391	Downregulated
TMEM255A	1.82577	264	1.67616	239	1.23122	183	0.58803	89	0.375875	54	0.451414	70	6.81263e-08	-1.51508	7.16668	Downregulated
DMAC2L	2.69481	869	2.568	873	2.53438	928	1.00496	352	1.14305	350	1.37262	452	7.18872e-15	-1.03099	14.1433	Downregulated
TTF1	3.50386	449	4.17872	515	3.99698	527	1.52913	127	0.759059	98	0.71967	99	2.25899e-26	-2.01945	25.6461	Downregulated
INSIG2	2.18218	236	2.48175	263	2.96606	326	1.36355	141	0.746717	72	1.00026	111	5.76313e-06	-1.16782	5.23934	Downregulated
CCDC93	4.2262	1227	4.38697	1260	5.42972	1614	1.94387	588	1.61505	468	1.86093	576	4.39058e-20	-1.14585	19.3575	Downregulated
THOC2	8.36317	1631	7.97399	1553	9.69744	2034	0.926554	202	0.805047	155	0.864726	190	1.4099e-117	-3.07016	116.851	Downregulated
ATG4C	2.83812	348	2.34176	282	3.13793	398	0.584085	76	0.528203	64	0.556386	74	6.44856e-20	-2.08022	19.1905	Downregulated
GPCPD1	0.772315	179	0.551849	122	0.926772	220	0.192112	47	0.247684	58	0.175804	44	4.31047e-07	-1.6132	6.36548	Downregulated
NAPB	1.02079	167	1.54544	251	1.93657	323	0.589799	101	0.524103	86	0.482967	85	3.80445e-06	-1.25561	5.41971	Downregulated
FLRT3	1.13372	229	1.07809	187	1.36249	234	0.292615	62	0.169108	29	0.050076	11	1.12083e-09	-2.48272	8.95046	Downregulated
SNRPB2	25.6018	2180	25.4373	2127	27.5622	2381	8.2037	775	10.6287	881	9.71321	849	1.65425e-37	-1.23231	36.7814	Downregulated
MCM8	3.07465	876	3.35165	907	3.88362	1061	0.493226	162	0.628607	129	0.899043	198	9.07256e-52	-2.36053	51.0423	Downregulated
HNRNPR	56.1756	6494	50.6977	6127	59.0731	6936	18.529	2159	16.6961	1905	20.9689	2552	6.20516e-62	-1.38492	61.2072	Downregulated
ARMCX5	2.9928	293	2.65807	293	4.26772	407	1.5801	107	1.37508	145	1.96433	164	2.18846e-06	-1.06858	5.65986	Downregulated
EIF2S2	74.8407	8365	84.5217	9346	89.5113	10263	21.0997	2454	20.7333	2310	21.128	2516	2.95595e-134	-1.75872	133.529	Downregulated
AGO3	0.997229	692	0.835854	614	1.00309	802	0.797639	289	0.379486	262	0.416363	282	4.03768e-15	-1.15517	14.3939	Downregulated
RRAS	33.1681	1458	30.5369	1328	27.3571	1233	57.1469	2613	53.7825	2355	52.7566	2469	1.13883e-27	1.06668	26.9435	Upregulated
SBDS	47.7554	3278	54.2713	3685	54.7978	3858	16.8563	1204	19.99	1347	18.6684	1363	6.63126e-48	-1.28322	47.1784	Downregulated
GLIS2	5.32925	831	3.93539	607	4.05033	648	7.57723	1230	7.76427	1210	7.79556	1295	5.31562e-15	1.0192	14.2744	Upregulated
NSRP1	4.79128	438	5.12155	426	6.10005	590	0.507091	57	0.601581	46	1.05912	69	3.87762e-39	-2.89648	38.4114	Downregulated
PCNX4	10.2128	2141	11.3257	2247	10.7571	2643	1.44192	456	1.81553	444	1.57903	493	1.644e-100	-2.1517	99.7841	Downregulated
ATG14	2.18642	437	2.12354	420	2.73428	560	1.02361	213	0.960731	192	0.807374	172	1.24812e-09	-1.10822	8.90374	Downregulated
KTN1	22.7982	4157	20.9475	3726	26.3659	4819	2.99425	363	1.91139	237	2.48662	233	3.2964e-57	-3.74552	56.482	Downregulated
DLGAP5	8.88405	1111	8.24564	1019	8.54569	1096	1.63363	213	0.787825	99	0.955096	128	3.11866e-43	-2.69613	42.506	Downregulated
ZBTB1	5.50327	676	3.52117	564	7.75333	963	1.21374	153	0.575726	73	0.296745	55	1.41153e-08	-2.77861	7.85031	Downregulated
TRMT5	2.87162	655	3.43274	744	3.59728	825	0.915637	220	1.08641	246	0.77548	194	1.78429e-22	-1.56435	21.7485	Downregulated
SGPP1	5.22044	728	4.71027	650	6.72903	963	2.25847	328	1.90726	265	1.87283	279	2.20206e-14	-1.23763	13.6572	Downregulated
RHOT1	9.71533	1234	10.8278	1340	11.6368	1579	3.35182	460	3.26469	417	3.07163	406	1.12787e-35	-1.5088	34.9477	Downregulated
EVI2A	1.53301	120	2.26447	175	1.81951	146	0.049143	5	0.098278	8	0.06861	6	5.01207e-20	-4.35351	19.3	Downregulated
DYNC2I1	1.08273	172	1.11213	175	1.37856	225	0.536622	89	0.405546	65	0.351887	60	9.48742e-06	-1.23154	5.02285	Downregulated
HNRNPH2	29.5344	2763	26.2424	2429	29.7841	2859	11.5046	1120	9.50924	887	13.1859	1314	5.20653e-23	-1.10045	22.2835	Downregulated
ZNF484	0.645207	110	0.827615	139	0.63806	112	0.112821	20	0.078984	14	0.091986	17	2.31203e-11	-2.64592	10.636	Downregulated
EDN2	0.567693	30	0.537727	28	0.614786	33	0.865548	48	1.2286	64	1.15847	65	0.00825928	1.1441	2.08306	Upregulated
HELB	0.19773	108	0.156505	84	0.192495	107	0.029077	17	0.011292	7	0.054745	32	2.02747e-06	-2.25033	5.69305	Downregulated
RAB3IP	4.32454	848	5.96426	987	6.20997	1033	2.21281	372	2.87569	424	2.09913	342	5.85338e-16	-1.14609	15.2326	Downregulated
PTPRB	0.153336	78	0.167727	78	0.406947	120	0.072776	40	0.049741	26	0.049812	27	0.000618525	-1.38073	3.20864	Downregulated
YEATS4	20.1902	1215	25.7962	1530	23.0363	1419	4.15298	261	5.43172	328	5.95935	383	1.78815e-40	-1.91844	39.7476	Downregulated
MACF1	7.7468	5175	10.9902	4652	8.65099	6166	5.48289	1865	4.85557	1827	6.42468	2167	8.18178e-45	-1.26521	44.0872	Downregulated
RNF6	4.76329	743	4.80799	742	5.72406	917	0.72466	118	0.700496	109	0.383755	64	1.10298e-45	-2.85404	44.9574	Downregulated
AKAP9	0.377028	198	0.296951	142	0.356732	172	0.031644	17	0.044585	23	0.031355	18	7.12509e-17	-2.95789	16.1472	Downregulated
PTPN12	23.1078	3308	23.752	3363	26.4617	3875	5.09347	756	4.97633	708	5.40727	826	4.20286e-123	-2.02091	122.376	Downregulated
GNAI1	1.53003	652	1.62285	680	1.56832	686	0.367717	164	0.364525	154	0.43502	198	1.95257e-30	-1.78853	29.7094	Downregulated
PEX1	2.21055	408	2.17369	393	2.96702	562	0.644428	124	0.468199	87	0.524046	103	3.8168e-20	-1.93233	19.4183	Downregulated
MTERF1	2.1941	253	3.07275	275	2.65507	261	0.260383	45	0.695749	74	0.582573	53	3.99655e-14	-2.01097	13.3983	Downregulated
CASD1	4.13549	687	4.30391	707	4.52481	770	0.931053	161	0.501242	84	1.23062	218	3.3459e-20	-2.05449	19.4755	Downregulated
LOC100978560	0.228825	48	0.214072	57	0.190875	72	0.069826	27	0.225784	5	0.049873	14	0.00235808	-1.76632	2.62744	Downregulated
PPAT	7.75583	1199	7.59653	1158	9.30097	1478	2.07185	335	1.89772	293	1.93043	319	5.44495e-48	-1.83314	47.264	Downregulated
CPA4	0.619372	73	0.975395	114	0.776677	95	0.321261	40	0.192528	23	0.253434	32	0.000513007	-1.39204	3.28988	Downregulated
DOCK4	2.0578	693	1.96596	640	2.20834	763	0.532409	182	0.615482	166	0.649457	195	2.13731e-31	-1.76666	30.6701	Downregulated
POT1	6.08255	1022	7.11267	1174	6.72042	1140	2.15848	389	2.02081	346	1.54687	280	4.38043e-26	-1.53159	25.3585	Downregulated
STRIP2	3.44819	709	4.18295	817	4.25234	878	1.77139	345	1.78607	361	1.69438	351	1.84369e-13	-1.00057	12.7343	Downregulated
MKLN1	3.01491	1355	3.10093	1391	3.57672	1715	1.29053	566	0.971607	455	0.863854	432	3.31925e-28	-1.43199	27.479	Downregulated
DNAJB9	4.85855	556	6.84805	774	8.27448	970	2.10843	251	2.39555	273	1.61964	198	4.46227e-14	-1.47721	13.3504	Downregulated
NDUFA5	16.0182	1098	14.0169	1063	14.8439	1060	3.52962	279	2.68961	213	3.13874	241	4.08716e-47	-1.95627	46.3886	Downregulated
MYO1B	13.8528	2920	16.0767	3358	19.5004	4150	3.74025	816	3.6424	742	3.9774	855	6.31444e-74	-1.92639	73.1997	Downregulated
PDE11A	0.221433	87	0.104063	41	0.145834	59	0.024623	10	0.024404	10	0.057281	24	0.000559226	-1.91963	3.25241	Downregulated
OSGEPL1	3.65874	297	3.97318	317	4.51552	398	1.79602	144	1.78162	151	1.3982	118	2.00581e-07	-1.10301	6.69771	Downregulated
HAT1	31.4598	2153	31.8429	2151	35.6262	2501	5.66947	404	5.94211	407	7.30846	533	2.57343e-84	-2.15926	83.5895	Downregulated
TWSG1	13.795	2165	16.2921	2545	19.5142	3161	4.39355	723	3.69518	581	3.6845	609	9.15073e-52	-1.85404	51.0385	Downregulated
EIF2AK4	3.81311	841	3.4116	753	3.99429	891	1.18935	287	1.30464	275	1.55394	373	1.64183e-17	-1.2309	16.7847	Downregulated
MYO5C	0.902131	265	0.785072	225	1.30018	390	0.313832	96	0.173799	51	0.246582	78	1.31851e-10	-1.78272	9.87992	Downregulated
TTBK2	0.651953	300	0.940804	387	0.95588	429	0.31562	151	0.323496	143	0.281027	100	6.92212e-09	-1.3115	8.15976	Downregulated
ICE2	2.40782	653	2.38781	658	2.45424	723	0.441046	109	0.401776	98	0.380622	105	9.13533e-53	-2.52229	52.0393	Downregulated
MINDY2	0.5916	230	0.760902	249	1.23994	361	0.140436	57	0.051017	20	0.092898	39	5.84145e-17	-2.67391	16.2335	Downregulated
ARPP19	17.5834	3861	19.3791	4155	19.82	4499	8.92569	1887	7.19383	1570	8.72798	1757	4.16007e-40	-1.08114	39.3809	Downregulated
VPS13C	0.619758	281	0.429687	242	1.01945	408	0.044825	27	0.069912	40	0.081974	50	3.87372e-22	-2.8044	21.4119	Downregulated
THAP10	2.51112	254	2.65952	266	3.00286	311	1.20374	127	0.947696	96	1.00313	108	2.12893e-07	-1.14495	6.67184	Downregulated
MBD4	8.38866	855	8.91536	901	10.8555	1125	3.23901	345	2.14688	220	3.23325	348	1.0655e-19	-1.4782	18.9724	Downregulated
COPB1	28.8439	4166	31.9338	4523	37.4618	5568	11.4553	1691	10.499	1477	11.1833	1692	1.02104e-50	-1.36817	49.991	Downregulated
PALLD	24.8272	4606	29.4024	5324	30.2433	5850	10.286	1980	10.2032	1854	9.1627	1821	1.77636e-51	-1.2952	50.7505	Downregulated
SPCS3	26.5217	5102	25.5959	4871	28.7122	5666	8.42947	1688	7.67852	1473	9.01906	1848	2.63003e-75	-1.46199	74.58	Downregulated
PHF20L1	3.301	600	3.00012	628	4.30443	755	0.464851	90	0.756437	128	0.450178	97	3.03227e-39	-2.46471	38.5182	Downregulated
DNAAF11	0.626268	50	1.01722	71	1.13866	89	0.225461	19	0.176644	14	0.214348	15	5.78228e-05	-1.94143	4.2379	Downregulated
CCNT1	4.25197	1249	4.02771	1160	4.97428	1488	1.27685	387	1.1921	349	1.53026	479	1.4253e-30	-1.50036	29.8461	Downregulated
PUS7L	0.803163	460	0.881724	380	1.04844	580	0.091052	55	0.056388	33	0.081485	50	8.7107e-40	-3.17987	39.0599	Downregulated
HEATR5A	0.917952	287	0.895311	277	1.19836	389	1.44941	131	0.431985	89	0.993905	128	2.23841e-08	-1.2708	7.65006	Downregulated
SNX6	28.7889	3969	34.0628	4623	37.6709	5178	11.7686	1726	12.0404	1651	12.0436	1813	5.80806e-46	-1.22367	45.236	Downregulated
MIS18BP1	2.89768	583	2.79271	556	3.74302	748	0.311836	66	0.294816	60	0.281122	61	9.1953e-58	-3.14869	57.0364	Downregulated
ITFG1	11.8146	1678	13.3718	1879	14.2643	2082	5.91887	867	5.22462	739	5.0696	767	4.45998e-24	-1.06472	23.3507	Downregulated
ARHGEF6	1.22588	311	1.01047	254	1.31701	343	0.274834	73	0.361905	92	0.390941	105	1.86993e-11	-1.56606	10.7282	Downregulated
MAP7D3	7.58832	1459	8.87235	1686	10.3328	2038	1.36742	271	1.22689	236	1.18349	241	1.45644e-87	-2.6064	86.8367	Downregulated
SGO1	4.72127	435	4.02364	392	5.04167	488	1.2792	118	1.00422	87	1.18921	109	8.99413e-22	-1.88462	21.046	Downregulated
SHC2	0.351148	37	0.49109	51	0.68713	74	1.14501	126	0.903821	95	1.01439	114	0.000337019	1.23585	3.47235	Upregulated
MOSPD2	3.35173	580	3.99157	675	4.69128	827	0.575339	106	0.343224	60	0.398971	75	1.13644e-45	-2.92684	44.9445	Downregulated
LRCH2	3.15071	654	2.9147	599	3.43239	731	0.48354	105	0.399304	83	0.492884	109	1.11422e-48	-2.55868	47.953	Downregulated
SNX9	27.9504	4938	28.8448	5041	31.8208	5767	9.21274	1689	9.69695	1708	10.3981	1956	1.14604e-71	-1.37402	70.9408	Downregulated
MTRES1	5.06604	214	4.38301	176	4.16184	184	1.56491	70	1.49742	75	2.02868	92	3.0167e-05	-1.0983	4.52047	Downregulated
RSPH3	1.78131	462	2.35219	532	1.79534	509	0.875195	182	0.81865	186	1.24999	249	2.63908e-10	-1.10641	9.57855	Downregulated
STK33	1.79085	181	1.68653	202	1.99684	236	0.474745	52	0.345827	46	0.411439	53	9.01229e-12	-1.8517	11.0452	Downregulated
ZSWIM6	2.11666	490	2.84848	653	3.06918	729	0.962617	232	0.910267	211	0.78566	194	1.18015e-14	-1.36773	13.9281	Downregulated
CLIP1	7.5603	1671	6.84467	1639	8.77786	2026	1.04244	270	0.824696	176	0.687729	183	2.93336e-87	-2.90025	86.5326	Downregulated
ZNF426	0.614149	184	0.669072	183	0.678437	204	0.094683	30	0.200011	60	0.359166	115	0.000379287	-1.30511	3.42103	Downregulated
ZNF331	0.726096	146	0.813358	141	0.659997	142	0.080203	18	0.215417	46	0.267567	46	1.55224e-06	-1.78071	5.80904	Downregulated
ZNF236	0.604675	209	0.921949	315	1.0082	322	0.232461	84	0.262025	91	0.395217	146	3.70462e-06	-1.21936	5.43126	Downregulated
NOL11	11.3363	1406	14.6261	1795	13.7722	1752	4.96398	641	4.50164	557	4.743	626	1.6012e-27	-1.25949	26.7956	Downregulated
PRRG1	3.22493	562	3.1644	550	4.07829	714	1.7934	267	1.18786	182	1.39361	204	1.82942e-13	-1.29919	12.7377	Downregulated
PPIL4	12.8873	1196	13.6118	1264	15.2584	1459	1.96212	191	1.49259	135	1.40105	141	2.22688e-85	-2.88515	84.6523	Downregulated
AKAP12	1.81711	645	1.80035	632	2.31654	793	0.348456	129	0.349277	124	0.533325	197	1.99269e-28	-2.02222	27.7006	Downregulated
SYNE1	1.17631	568	1.11613	516	1.51887	671	1.46643	228	1.34068	219	1.20313	246	2.09746e-13	-1.15657	12.6783	Downregulated
LATS1	2.78402	824	3.22596	915	3.08533	924	0.908068	265	0.809409	228	0.955069	322	1.1873e-26	-1.53017	25.9254	Downregulated
RBM39	35.0592	3214	35.2963	3314	45.3438	4005	12.6889	1207	11.4711	1073	10.201	1064	1.45817e-55	-1.46957	54.8362	Downregulated
ZNF227	1.95299	245	1.24937	138	1.08584	139	0.647145	63	0.499859	49	0.49012	55	7.72501e-06	-1.47033	5.1121	Downregulated
SH3BGRL	15.5544	1259	16.126	1291	16.1402	1340	5.59551	472	7.64096	617	7.08773	611	1.03678e-15	-1.01081	14.9843	Downregulated
RLIM	6.03821	2094	5.7691	1968	7.29249	2593	1.75076	613	1.61444	564	1.61151	534	7.64274e-56	-1.77252	55.1168	Downregulated
CAPN7	3.95388	710	3.48332	622	4.43512	818	0.830746	159	1.16562	211	1.19487	234	9.91819e-22	-1.64724	21.0036	Downregulated
KIF3A	0.981596	262	0.767222	203	1.00464	275	0.135162	38	0.055138	15	0.249685	71	5.03946e-11	-2.41161	10.2976	Downregulated
PPFIA1	9.01848	1931	9.41141	2009	10.9583	2346	3.12303	703	3.1298	670	3.81343	766	2.88206e-45	-1.3721	44.5403	Downregulated
MAP1B	1.00469	509	0.885328	444	1.38804	722	0.148964	79	0.29061	147	0.289337	157	6.43354e-16	-1.93878	15.1915	Downregulated
WDR44	2.54199	440	2.6184	449	3.21859	572	0.814115	147	0.719915	125	0.617187	114	1.19159e-19	-1.73307	18.9239	Downregulated
ZCCHC9	9.89891	665	8.58996	613	11.8158	810	1.84089	161	2.64858	208	0.926117	192	2.8617e-24	-1.70833	23.5434	Downregulated
TOP2A	25.2564	6121	24.4134	5852	30.1537	7495	5.4228	1368	4.28818	1036	4.4143	1140	3.19644e-117	-2.27331	116.495	Downregulated
ZNF304	1.58894	281	1.47412	265	1.07004	157	0.343927	52	0.410487	59	0.40642	62	7.35976e-10	-1.85074	9.13314	Downregulated
THAP1	3.39837	307	3.44256	305	4.52887	421	0.740058	71	1.02381	93	0.832664	81	2.73957e-16	-1.88603	15.5623	Downregulated
ZSWIM4	2.24863	394	2.08143	353	1.97313	348	4.40386	740	3.49073	602	3.68337	677	1.13684e-13	1.06133	12.9443	Upregulated
EFR3A	9.66378	2210	9.45443	2141	11.4489	2688	2.36112	563	1.87167	427	1.8117	442	5.84702e-71	-2.11248	70.2331	Downregulated
--	7.03911	1492	7.87197	1668	9.0964	1998	1.8362	406	2.13193	436	1.71471	392	4.4238e-53	-1.87552	52.3542	Downregulated
PNISR	8.05133	1588	8.34104	1496	11.0401	2264	2.08603	280	1.45803	253	1.28209	251	1.99463e-72	-2.58078	71.7001	Downregulated
FIGNL1	7.37729	1076	8.30428	1190	10.2759	1546	1.73992	268	1.31725	200	1.49383	238	1.72124e-51	-2.24761	50.7642	Downregulated
ANKRD17	4.56525	2067	4.2672	1910	5.40856	2507	1.53521	725	1.54436	699	1.51859	735	1.74181e-41	-1.40111	40.759	Downregulated
UTP3	5.46578	477	6.22166	537	6.17266	553	1.56138	142	1.39716	122	1.98291	185	6.06663e-19	-1.62556	18.2171	Downregulated
ZRANB2	11.0197	1353	12.683	1513	12.558	1567	2.60407	329	2.41951	291	2.04603	268	1.98667e-66	-2.13552	65.7019	Downregulated
RIDA	15.1751	647	17.8397	780	13.9697	631	5.09104	236	5.30704	227	3.29199	156	3.17921e-16	-1.54879	15.4977	Downregulated
VPS13B	0.371025	221	0.393447	221	0.535795	314	0.179746	111	0.103297	62	0.107081	68	1.24374e-07	-1.463	6.90527	Downregulated
SNAP25	2.55182	221	2.99559	256	2.31883	206	0.999383	90	0.503173	45	1.43232	132	0.000159617	-1.19127	3.79692	Downregulated
BTBD3	2.70966	537	2.76585	556	3.40825	702	1.12657	236	0.695272	144	1.05787	244	1.70376e-12	-1.34552	11.7686	Downregulated
POLR3F	4.91449	500	4.89055	492	5.79603	605	1.95099	207	1.70415	173	1.47709	160	3.77387e-15	-1.37832	14.4232	Downregulated
NASP	35.4451	4718	40.3914	4456	40.4162	4708	14.476	1838	14.3987	1900	14.6363	2013	1.13903e-49	-1.08989	48.9435	Downregulated
AP3B1	5.02709	1236	5.06428	1231	5.69429	1420	1.3407	343	1.6033	393	1.49278	391	4.53284e-41	-1.60154	40.3436	Downregulated
PATJ	1.99021	644	1.75014	530	2.4842	743	0.717074	244	0.585581	173	0.696631	219	5.51173e-16	-1.40928	15.2587	Downregulated
ZMYM5	1.4669	189	2.22736	242	2.79499	349	1.01435	72	0.885058	76	0.405651	60	6.21444e-10	-1.71248	9.2066	Downregulated
USPL1	1.69005	278	1.89714	302	2.42778	408	0.447983	77	0.368231	61	0.281831	49	2.50048e-18	-2.21134	17.602	Downregulated
XPO4	2.60698	1089	2.65064	1095	3.55402	1522	1.09616	477	0.794691	331	0.796157	355	1.36375e-21	-1.4853	20.8653	Downregulated
CDK8	4.6305	596	4.74817	604	4.57076	603	1.35637	182	1.14805	147	1.06692	147	1.30277e-25	-1.74001	24.8851	Downregulated
WASF3	3.22199	651	3.07505	617	3.41457	710	1.15554	245	1.26663	257	1.52786	330	2.8532e-12	-1.06915	11.5447	Downregulated
COG6	3.24464	490	3.72308	566	4.03383	631	0.724914	115	0.451047	73	0.618439	99	9.81177e-34	-2.37418	33.0083	Downregulated
SPART	11.1761	2201	13.6086	2259	11.3643	2420	2.00506	435	1.82096	378	1.75142	389	1.70861e-120	-2.33441	119.767	Downregulated
RFXAP	2.42269	235	3.31881	319	2.78863	278	0.832633	84	0.720951	70	0.68583	71	1.98164e-12	-1.70525	11.703	Downregulated
GPALPP1	3.99429	695	4.87234	795	4.77082	755	1.35245	250	1.28353	197	1.18495	215	1.60281e-25	-1.5813	24.7951	Downregulated
KL	2.47343	522	2.52055	526	3.0515	660	0.749495	165	0.64493	136	0.524016	118	3.3305e-23	-1.83996	22.4775	Downregulated
MORC4	26.8229	3984	22.3993	3264	27.2132	4159	10.9219	1717	8.74224	1321	9.77397	1542	9.03121e-29	-1.13495	28.0443	Downregulated
RNF128	0.488878	58	0.550811	65	0.427033	53	0.048643	7	0.077813	10	0	0	3.61059e-06	-3.17526	5.44242	Downregulated
TCEAL4	43.3255	2286	40.5077	2124	39.0286	2036	11.088	584	14.0554	738	12.1576	672	3.99224e-38	-1.51055	37.3988	Downregulated
SLF1	0.848964	211	0.950133	234	0.950329	243	0.209957	55	0.045008	12	0.147601	40	4.4531e-12	-2.51352	11.3513	Downregulated
CEP20	18.1433	1724	18.9154	1789	21.3223	2058	7.07575	705	7.69553	731	7.90095	796	1.59597e-30	-1.13601	29.797	Downregulated
C12orf29	10.3719	1215	12.7912	1476	13.7286	1647	3.35491	429	4.35397	374	2.88968	352	9.23376e-39	-1.72285	38.0346	Downregulated
ATP13A3	18.0274	5178	17.6872	5145	22.7296	6771	3.25005	995	2.30192	673	2.14852	670	1.40415e-32	-2.68355	31.8526	Downregulated
KRAS	4.48282	1083	4.37211	1048	4.81405	1179	1.06147	266	1.09381	241	0.954742	247	3.03129e-54	-1.95121	53.5184	Downregulated
IPO8	6.08035	1250	6.03669	1315	6.64895	1453	2.60518	566	2.1019	422	1.87618	445	7.53418e-25	-1.30457	24.123	Downregulated
LARS1	17.9934	3609	21.2038	4208	24.5798	5057	6.36964	1331	6.4687	1294	5.94384	1271	8.77407e-54	-1.53709	53.0568	Downregulated
IMPA1	10.4571	1113	14.4428	1568	14.9385	1706	4.34978	499	3.33867	375	4.43357	510	3.33109e-23	-1.48262	22.4774	Downregulated
LRRCC1	2.75063	373	1.41698	261	2.03921	353	0.076347	16	0.102593	17	0.116889	24	3.19404e-38	-3.93366	37.4957	Downregulated
CCDC59	19.3628	1616	21.3815	1766	24.0454	2059	3.00128	261	4.6152	384	4.71271	419	1.22276e-49	-2.16943	48.9127	Downregulated
SWAP70	4.3381	881	4.13839	838	4.57851	965	1.18257	251	1.05557	217	1.32298	290	2.55824e-32	-1.64429	31.5921	Downregulated
SBF2	1.88572	588	1.70061	527	2.13741	686	0.724404	236	0.662006	203	0.700414	232	5.04823e-15	-1.24092	14.2969	Downregulated
ZFC3H1	1.56755	481	1.94893	585	1.8783	589	0.41252	130	0.174251	49	0.288879	87	2.94735e-23	-2.46101	22.5306	Downregulated
CDK7	17.3968	1040	24.3227	1234	22.6476	1296	5.87215	370	9.7974	512	7.58413	471	1.92149e-17	-1.21336	16.7164	Downregulated
THUMPD3	8.12659	1055	8.0991	1215	6.70554	1080	2.15061	354	1.90853	305	2.55109	335	2.65081e-34	-1.57344	33.5766	Downregulated
CNTN6	1.07521	194	1.08126	204	1.30815	224	0.688319	120	0.283356	54	0.487277	79	0.000127823	-1.11949	3.89339	Downregulated
KATNBL1	5.09147	573	7.22836	767	7.27538	824	1.05302	126	0.890739	102	1.90955	227	3.52206e-20	-2.07601	19.4532	Downregulated
PRPF38B	10.6446	1645	9.58492	1459	11.056	1723	1.80071	286	0.93957	147	1.4612	240	3.00549e-60	-2.66567	59.5221	Downregulated
TSPAN2	5.99174	784	6.66698	867	7.45125	1022	3.34859	444	2.74094	316	2.93209	378	9.76824e-13	-1.0491	12.0102	Downregulated
VAV3	12.3553	2090	8.84466	1506	10.1867	1765	5.15599	941	3.43699	622	3.35929	605	2.6948e-05	-1.12549	4.56947	Downregulated
NAPG	3.68306	535	4.33158	631	3.61503	551	1.67724	256	1.35304	192	1.78762	285	9.69121e-10	-1.05306	9.01362	Downregulated
SPIRE1	8.41735	1966	7.90296	1831	10.047	2335	2.8757	714	2.5597	595	2.87784	715	1.97016e-40	-1.41635	39.7055	Downregulated
SLC38A2	48.6163	9924	52.9297	10695	58.9253	12331	13.6287	2907	10.104	2064	10.236	2241	4.5787e-88	-2.00829	87.3393	Downregulated
KIDINS220	2.19552	681	2.00519	622	2.64031	845	0.629985	204	0.429334	133	0.621388	193	2.97945e-25	-1.83755	24.5259	Downregulated
ROCK2	1.27825	447	1.46771	507	1.88895	677	0.186607	68	0.080685	29	0.1033	39	7.70653e-40	-3.39914	39.1131	Downregulated
IL6ST	4.51891	1670	4.66638	1760	5.89086	2303	0.67812	269	0.457663	174	0.420371	171	4.4663e-82	-3.03601	81.3501	Downregulated
CDC73	5.95101	1506	7.11582	1784	7.50151	1937	1.66569	440	1.60493	405	1.4385	389	3.5752e-58	-1.89735	57.4467	Downregulated
NARS1	52.3013	6800	57.6471	7411	62.9611	8387	15.0961	2049	11.9698	1555	13.0821	1815	1.16842e-97	-1.87778	96.9324	Downregulated
RELCH	0.912301	317	1.53128	415	1.0428	338	0.417185	157	0.239181	87	0.187609	69	6.83906e-09	-1.59177	8.165	Downregulated
RERG	1.36838	132	0.751485	64	1.26486	116	0.348445	32	0.239456	22	0.245438	25	1.6619e-05	-1.79932	4.7794	Downregulated
SPX	10.4535	997	12.8615	1214	14.7166	1440	4.75048	470	4.43899	422	3.7278	379	1.07328e-20	-1.334	19.9693	Downregulated
STK26	7.49561	1037	8.52246	1165	10.4583	1480	1.56096	225	1.2609	174	1.48997	220	5.71513e-58	-2.38824	57.243	Downregulated
GNL2	12.9509	1211	14.7573	1369	14.907	1460	2.17043	214	2.71799	247	2.27775	228	1.3508e-74	-2.36659	73.8694	Downregulated
HOOK1	2.10697	520	1.73763	424	1.92989	489	0.218462	57	0.247862	61	0.215746	58	8.50025e-42	-2.8429	41.0706	Downregulated
TUT4	5.27945	1041	4.33915	829	4.98696	1101	0.9119	201	1.09631	231	1.01945	160	9.12343e-37	-2.13747	36.0398	Downregulated
DSC2	1.00461	259	0.547542	281	0.578188	308	0.161864	87	0.132812	69	0.130838	73	1.32287e-13	-1.70567	12.8785	Downregulated
RNF138	5.8862	876	7.4164	1085	7.72386	1185	2.30951	347	1.6001	240	1.75811	283	1.22251e-27	-1.67172	26.9127	Downregulated
DSC3	0.400698	111	0.250612	73	0.710282	214	0.11311	35	0.072302	22	0.075497	24	1.09071e-06	-2.09987	5.96229	Downregulated
CLOCK	0.775343	335	0.96973	416	1.11325	496	0.15368	70	0.154045	67	0.121279	51	1.09847e-27	-2.53987	26.9592	Downregulated
DZIP1	6.1608	1117	5.64193	1139	4.05114	1091	1.01852	301	1.18475	350	1.13299	351	2.18081e-34	-1.55867	33.6614	Downregulated
--	7.71167	1101	7.56264	1068	8.61638	1261	2.17308	323	1.84983	264	1.83132	279	1.5413e-44	-1.80233	43.8121	Downregulated
BIVM	7.29284	1169	7.50905	1000	11.3825	1875	2.2493	364	1.6065	216	1.79836	258	1.14923e-09	-2.08107	8.93959	Downregulated
TPP2	4.54551	962	4.43752	911	5.66635	1181	0.951234	172	0.72383	166	0.818208	145	4.75673e-60	-2.47317	59.3227	Downregulated
ETS1	17.5728	3022	20.1029	3451	23.7106	4152	7.17618	1353	8.53838	1400	10.5834	1757	1.60369e-22	-1.05308	21.7949	Downregulated
TMED7	15.3349	2425	16.798	2628	18.3584	2978	5.40791	890	4.79354	756	4.50428	759	2.68835e-54	-1.55494	53.5705	Downregulated
APC	0.522895	236	0.412638	184	0.483593	224	0.024913	12	0.03008	14	0.040919	20	1.35574e-25	-3.62793	24.8678	Downregulated
WDR36	3.61948	1007	4.23318	1152	4.87215	1342	1.30455	403	0.859363	255	1.02947	326	8.50443e-27	-1.64898	26.0704	Downregulated
RFK	1.96459	222	2.22662	249	3.53021	410	0.819012	97	0.811176	92	0.739515	89	1.3573e-08	-1.47096	7.86732	Downregulated
ANXA1	49.165	3192	61.3546	3889	65.4835	4293	12.9632	881	16.1719	1038	16.5581	1165	1.73664e-53	-1.69867	52.7603	Downregulated
AGTPBP1	4.14719	765	3.80626	685	5.1697	965	0.912837	179	0.636919	120	0.641722	129	2.80716e-37	-2.3107	36.5517	Downregulated
GOLM1	18.9977	2436	21.0093	2665	21.5049	2828	6.4798	865	7.94364	1015	7.32753	1001	2.55663e-39	-1.27621	38.5923	Downregulated
TAOK3	1.64157	249	1.57611	230	1.97803	292	0.371452	57	0.333264	51	0.286239	57	2.81066e-16	-2.0405	15.5512	Downregulated
DMTF1	5.38723	828	5.60332	770	8.27207	1243	1.23972	168	1.04634	133	0.837949	142	6.91522e-43	-2.49173	42.1602	Downregulated
PNPLA8	2.19912	373	3.17533	460	2.70873	444	0.562301	87	0.153926	28	0.222343	36	7.62801e-22	-2.9012	21.1176	Downregulated
RINT1	3.83153	480	4.55624	556	4.19284	538	0.972429	127	0.983506	123	1.25004	151	1.87756e-24	-1.79297	23.7264	Downregulated
SRPK2	6.88579	1033	7.58591	1078	7.82803	1186	2.84688	412	2.50796	330	2.27218	337	1.80122e-28	-1.42823	27.7444	Downregulated
MDFIC	5.57545	995	5.06022	884	7.82382	1270	2.37588	343	1.83866	215	1.71763	293	6.48678e-25	-1.70489	24.188	Downregulated
CEP162	0.74747	163	0.663174	137	0.489929	110	0.098598	23	0.014397	4	0.008654	3	1.3979e-11	-3.59842	10.8545	Downregulated
SYNCRIP	30.8175	7753	29.7927	7479	35.2479	9204	12.1509	2745	11.3579	2412	10.5627	2802	5.9454e-81	-1.43537	80.2258	Downregulated
SNX14	20.6673	2712	19.7195	2745	22.893	3211	6.17042	890	6.1889	801	5.87203	835	1.13504e-70	-1.59476	69.945	Downregulated
NT5E	28.1676	4148	31.3472	4598	36.8591	5572	8.9083	1285	8.23861	1160	8.56325	1232	4.09793e-82	-1.77564	81.3874	Downregulated
ORC3	15.7225	1661	17.9796	1876	18.3937	1988	3.19043	348	3.32674	352	3.34287	376	1.8554e-89	-2.17723	88.7316	Downregulated
LCA5	0.28784	58	0.593937	117	0.773951	158	0.130217	27	0.080639	16	0.084406	18	6.76495e-07	-2.25698	6.16974	Downregulated
MAP3K7	7.73419	1581	8.14255	1634	9.37187	1962	2.18249	466	2.49995	506	2.33191	504	6.94177e-49	-1.62468	48.1585	Downregulated
PRRG4	1.20828	282	1.07736	249	1.3622	326	0.313839	76	0.292326	68	0.287705	72	8.80709e-15	-1.80379	14.0552	Downregulated
LTV1	14.5372	1130	16.529	1271	20.312	1620	2.38906	194	1.68421	131	2.956	245	5.23578e-53	-2.63951	52.281	Downregulated
MAP7	5.04387	887	4.86615	802	5.32467	950	2.10642	383	2.06692	363	2.26834	406	9.43243e-16	-1.01365	15.0254	Downregulated
CD164	69.7209	8858	70.7657	8660	79.9778	10226	28.2132	3749	25.7556	3567	28.0653	3711	8.58347e-67	-1.14697	66.0663	Downregulated
AHI1	1.90208	294	1.30256	200	1.89038	292	0.238709	57	0.132721	27	0.075837	21	7.06248e-16	-2.71891	15.151	Downregulated
PKIB	10.381	673	13.0788	838	12.184	753	3.55534	222	3.22437	194	4.78355	304	3.14629e-18	-1.47768	17.5022	Downregulated
TEC	1.23952	193	1.21456	187	1.04885	167	0.38439	47	0.230693	36	0.451124	75	1.81737e-07	-1.62223	6.74056	Downregulated
USP15	5.3624	927	5.33525	958	6.62082	1111	1.18052	179	1.21479	150	1.35449	186	1.52927e-62	-2.35839	61.8155	Downregulated
MDM2	2.5403	1343	2.83675	1472	3.06313	1642	0.675132	374	0.493849	262	0.496573	282	3.74946e-53	-2.09636	52.426	Downregulated
MPHOSPH6	24.467	1125	31.0775	1424	26.5373	1257	8.48043	410	10.6154	484	9.92116	488	3.30913e-22	-1.27966	21.4803	Downregulated
DYNC1LI2	14.5174	2692	13.5272	2466	16.8058	3196	6.77878	1304	5.50702	1016	5.03988	1013	7.51258e-24	-1.14013	23.1242	Downregulated
ABCB10	4.52012	734	4.35249	699	5.24294	873	1.33293	226	0.483622	79	0.923486	160	1.99405e-07	-2.1351	6.70026	Downregulated
CEP350	0.927844	527	0.874742	492	1.04849	579	0.162252	96	0.112921	64	0.071804	44	2.32879e-32	-2.78296	31.6329	Downregulated
NIBAN1	13.2713	3797	13.6179	3893	17.1948	5141	5.69672	1718	5.4871	1555	5.98126	1807	7.92925e-33	-1.15161	32.1008	Downregulated
RC3H1	1.4734	686	1.43696	668	1.74341	848	0.554445	237	0.386618	162	0.313357	159	7.37574e-24	-1.79498	23.1322	Downregulated
DOCK10	1.41533	392	1.93699	420	1.23114	372	0.725351	99	0.382931	73	0.633382	113	7.81709e-19	-1.88017	18.107	Downregulated
USP37	1.55601	523	2.04642	684	2.04516	701	0.553556	176	0.362756	123	0.455961	165	1.21242e-24	-1.85936	23.9163	Downregulated
CAB39	19.9444	3212	21.893	3486	21.9037	3607	6.58079	1101	4.99364	802	5.98634	1027	1.35557e-60	-1.63521	59.8679	Downregulated
REV1	3.63952	703	3.32787	653	4.50966	865	0.751272	157	1.00959	203	0.906597	193	7.45529e-28	-1.81843	27.1275	Downregulated
GCC2	1.27911	382	1.19784	374	1.81164	509	0.096853	33	0.077716	25	0.085744	29	4.16136e-47	-3.67638	46.3808	Downregulated
C2orf49	4.30451	613	4.50741	609	3.76453	647	1.93772	238	2.29641	268	1.85965	248	5.13416e-14	-1.12561	13.2895	Downregulated
ANKRD36	0.18388	47	0.233459	59	0.427152	107	0.055604	15	0	0	0.048936	14	5.60272e-05	-2.70102	4.2516	Downregulated
EPC2	4.12474	544	5.05007	626	5.34427	700	2.36394	234	2.31773	183	1.8539	183	5.93721e-18	-1.45532	17.2264	Downregulated
ALDH1L2	1.24006	395	1.19664	377	1.98132	647	0.297085	99	0.310197	100	0.348174	119	2.03032e-18	-1.96816	17.6924	Downregulated
SCYL2	5.91574	1216	5.50492	1323	6.64128	1646	1.31257	328	0.909634	221	0.888544	231	5.93533e-48	-2.2381	47.2266	Downregulated
WASHC4	4.39481	1028	5.13438	1143	5.09441	1246	0.587595	149	0.285333	70	0.486969	127	1.2451e-64	-3.12665	63.9048	Downregulated
SLC41A2	2.23448	353	2.24379	390	2.65399	484	0.812089	152	0.794298	142	0.76734	154	2.07409e-11	-1.26806	10.6832	Downregulated
NEK3	3.51472	356	3.96167	395	3.14602	359	1.69193	181	1.5691	159	1.13898	124	2.20655e-07	-1.07448	6.65629	Downregulated
VPS36	5.56354	1037	5.69567	1054	6.76629	1292	1.34465	262	1.3973	259	1.52434	302	8.30605e-46	-1.85569	45.0806	Downregulated
RNASEH2B	11.6178	914	11.7612	970	11.9779	955	2.69238	235	4.03141	307	3.85389	347	1.58239e-23	-1.49453	22.8007	Downregulated
CKAP2	21.3887	3210	22.5691	3325	25.9079	3976	3.64554	556	2.64358	381	2.32882	371	1.15333e-106	-2.82126	105.938	Downregulated
TBC1D4	2.54878	714	2.93818	757	3.30307	949	0.943529	275	0.730339	204	0.920004	274	6.62816e-22	-1.502	21.1786	Downregulated
BORA	4.46824	446	4.9779	545	4.81005	549	1.35554	175	2.24646	266	1.6596	219	7.02183e-08	-1.03465	7.15355	Downregulated
SUCLA2	8.23028	726	7.30167	589	8.3451	776	1.98128	180	2.08801	166	1.49764	148	2.43751e-29	-1.89573	28.6131	Downregulated
RCBTB1	3.90616	661	4.59658	766	4.72221	815	1.43917	255	1.25055	212	1.20772	219	4.72913e-24	-1.52501	23.3252	Downregulated
MED4	14.0566	1111	15.1786	1227	14.4826	1176	5.63258	434	5.84583	399	6.25855	509	1.22976e-23	-1.21038	22.9102	Downregulated
COG3	2.9037	545	2.71568	501	3.11685	592	1.29387	193	0.926519	174	1.22159	232	1.24519e-14	-1.2714	13.9048	Downregulated
LMO7	4.11651	788	4.65881	848	4.72245	902	1.86309	351	1.42658	321	1.19589	220	1.6178e-14	-1.32008	13.7911	Downregulated
SCEL	1.76847	179	2.02555	240	2.35341	291	0.126877	18	0.157722	21	0.168672	24	2.3464e-24	-3.30768	23.6296	Downregulated
RCBTB2	0.826965	113	0.65822	90	1.07513	151	0.292729	42	0.366942	50	0.381868	56	0.00183459	-1.07043	2.73646	Downregulated
LCP1	0.403368	67	0.456312	75	0.528216	90	0.158777	28	0.08117	14	0.159784	29	0.000553076	-1.53103	3.25722	Downregulated
SETDB2	1.13005	291	1.49053	376	1.57831	418	0.266164	72	0.167059	44	0.220424	61	2.56511e-23	-2.4339	22.5909	Downregulated
C7orf25	6.19199	460	6.22094	477	6.19376	486	1.85525	155	1.83533	141	2.20656	187	2.61404e-15	-1.3803	14.5827	Downregulated
IGF2BP3	8.86102	1585	7.66077	1356	11.4826	2107	1.14187	213	0.802789	144	1.16905	223	2.51371e-74	-2.93876	73.5997	Downregulated
NUP42	16.1987	1111	17.3652	1217	18.9708	1273	6.28205	493	6.69494	486	6.68704	505	6.26975e-23	-1.09603	22.2027	Downregulated
IREB2	3.57483	957	4.01184	1062	4.62767	1269	0.860904	241	0.922018	247	0.716053	205	5.1021e-45	-2.05776	44.2923	Downregulated
--	10.4967	1566	11.5377	1648	12.1633	1885	4.62045	752	4.3438	671	3.85112	623	3.00278e-24	-1.13176	23.5225	Downregulated
BRIP1	2.14517	505	1.91558	474	2.88059	712	0.211186	56	0.256277	66	0.156923	43	1.93711e-43	-3.16392	42.7128	Downregulated
MARCHF7	6.81801	1656	7.37724	1800	8.09121	1999	1.483	360	1.39684	340	1.38115	341	3.88609e-90	-2.20534	89.4105	Downregulated
TANK	9.46199	821	10.5553	884	13.6255	1184	2.25813	208	1.8142	152	1.65989	140	4.74239e-40	-2.34201	39.324	Downregulated
SKIL	7.58805	973	9.05775	2060	9.02469	1185	1.39197	410	0.838615	253	1.03274	306	1.06338e-06	-1.94819	5.97331	Downregulated
EPRS1	30.8728	6515	33.2452	6940	41.7427	9035	8.15434	1791	7.11893	1498	7.66953	1724	6.77141e-95	-1.98018	94.1693	Downregulated
HLX	1.24883	120	1.01221	97	1.05726	105	2.21829	222	2.0784	199	1.84489	189	3.82856e-06	1.10365	5.41696	Upregulated
KCTD3	12.7029	2090	12.6862	2063	14.8543	2481	2.94013	498	3.61741	575	3.24441	548	8.87019e-68	-1.84692	67.0521	Downregulated
RPS6KC1	3.12497	681	3.14178	699	3.49066	761	0.892774	215	0.561001	130	0.600951	148	7.45468e-27	-1.93747	26.1276	Downregulated
CBWD2	3.92238	288	4.9773	366	3.59084	261	1.19167	93	1.67535	127	1.14995	92	2.97436e-08	-1.36907	7.52661	Downregulated
YME1L1	17.1902	2886	18.2182	3029	21.0288	3626	5.94138	1024	5.16033	847	5.02598	875	1.08917e-58	-1.61185	57.9629	Downregulated
DNAJC1	5.85098	520	6.96911	611	6.71645	611	1.74502	161	2.32152	206	2.267	214	2.9733e-16	-1.40104	15.5268	Downregulated
ECPAS	13.2263	3921	13.3199	3900	15.4963	4687	4.72894	1467	4.89694	1493	4.84911	1607	3.18961e-55	-1.2693	54.4963	Downregulated
SMC2	6.78752	1647	7.15995	1748	8.75807	2234	1.02044	268	0.530502	134	0.839534	226	4.37651e-70	-2.98403	69.3589	Downregulated
CDK5RAP2	6.92308	1777	7.33963	1849	8.38434	2204	2.60517	690	2.96246	729	3.09871	840	3.64227e-29	-1.18431	28.4386	Downregulated
ZFP37	0.388826	103	0.563838	93	0.344572	79	0.057708	16	0.044749	12	0.056636	16	2.04773e-08	-2.46932	7.68873	Downregulated
TLR4	0.188272	69	0.088065	48	0.092849	52	0.042585	24	0.018526	10	0	0	0.00405769	-2.12446	2.39172	Downregulated
ZNF189	2.61871	341	2.22063	290	2.95911	402	0.890571	123	0.65849	88	0.890032	126	4.7486e-11	-1.43488	10.3234	Downregulated
STX17	2.04785	230	1.67621	177	2.4617	281	0.717884	86	0.402454	46	0.658038	81	1.50132e-07	-1.51148	6.82353	Downregulated
GOLGA1	2.20446	447	2.55384	510	2.73313	567	0.868571	184	1.07059	217	1.08093	234	3.05148e-10	-1.0789	9.51549	Downregulated
XPA	4.14311	258	4.42129	265	5.06487	313	0.897401	56	0.88541	53	0.646514	43	1.87566e-19	-2.27252	18.7268	Downregulated
DSCC1	9.17189	894	8.93248	861	9.4764	947	2.85185	289	2.96593	288	3.04237	316	1.41393e-28	-1.41548	27.8496	Downregulated
RANBP6	1.0436	201	0.923766	176	1.21733	238	0.083979	17	0.092469	18	0.227684	47	3.38237e-14	-2.73304	13.4708	Downregulated
PLAA	5.59108	980	7.07195	1227	6.35944	1155	2.27008	421	2.51793	445	2.17597	410	1.21016e-20	-1.21367	19.9172	Downregulated
DENND4C	1.6726	369	0.779562	222	2.18212	487	0.18935	57	0.183038	53	0.151254	47	9.14552e-20	-2.58686	19.0388	Downregulated
TPMT	7.94592	1064	8.22206	1089	9.33195	1282	2.13829	298	2.30798	308	2.12043	303	7.36192e-44	-1.73276	43.133	Downregulated
FAM8A1	1.59053	314	1.84948	361	2.08876	422	0.634273	130	0.582662	115	0.339987	72	3.76616e-11	-1.59962	10.4241	Downregulated
CPEB2	3.27617	821	4.17775	923	3.97925	914	1.21704	364	1.68325	287	1.18872	216	1.99993e-16	-1.43041	15.699	Downregulated
THAP12	8.25299	1126	8.56999	1165	9.42821	1307	2.31114	334	1.99444	277	1.64622	244	3.43535e-42	-1.88781	41.464	Downregulated
CCDC90B	7.55514	673	10.4214	907	9.80277	954	4.0166	281	2.73647	261	2.58851	289	1.46832e-20	-1.42455	19.8332	Downregulated
--	31.4113	2644	33.8774	2909	22.7729	3234	5.71359	669	4.63682	561	6.13008	746	8.62275e-85	-1.97233	84.0644	Downregulated
CREBZF	3.99345	655	5.24366	841	5.74239	927	2.02928	331	1.60038	266	1.66357	288	4.21696e-16	-1.26854	15.375	Downregulated
TGS1	6.29929	997	6.88049	1072	7.79041	1269	1.33443	221	1.41886	226	1.16757	198	5.80395e-55	-2.18444	54.2363	Downregulated
NEK1	1.0589	253	1.17865	275	1.36761	336	0.288342	72	0.061748	15	0.108912	28	2.1427e-13	-2.73008	12.669	Downregulated
DDX60	0.604764	152	0.922765	234	0.809296	213	0.089606	24	0.050192	13	0.036651	10	2.70479e-20	-3.48751	19.5679	Downregulated
YAP1	14.7653	2894	13.1673	2914	16.7615	3371	5.56201	1209	5.18591	1078	5.49426	1235	1.00997e-46	-1.1995	45.9957	Downregulated
RDX	13.7091	2426	14.077	2554	14.5561	2762	2.7481	502	1.10173	106	0.77967	74	8.88382e-05	-3.32265	4.0514	Downregulated
ALKBH8	1.26922	216	1.47637	251	1.95422	335	0.268524	48	0.234749	41	0.091778	17	1.81524e-16	-2.723	15.7411	Downregulated
CTDSPL2	4.26719	1227	4.25746	1199	4.60902	1348	1.20386	360	1.05985	297	0.99738	302	8.32927e-48	-1.79343	47.0794	Downregulated
SLTM	5.93953	1035	6.09864	1022	7.34403	1315	1.54621	281	1.08263	189	1.86793	224	6.66607e-43	-2.09688	42.1761	Downregulated
NUSAP1	45.425	4251	42.6435	3996	47.7733	4645	13.8392	1348	14.3845	1368	14.6982	1519	2.19588e-74	-1.42357	73.6584	Downregulated
KIF23	18.3672	2744	19.8615	2956	24.0114	3751	4.91348	766	4.0743	622	4.2401	658	8.99951e-74	-2.02156	73.0458	Downregulated
KNL1	0.926963	374	0.981807	392	1.10511	457	0.200475	85	0.159621	65	0.087954	38	1.10832e-22	-2.5119	21.9553	Downregulated
LRRC49	0.436856	111	0.512333	66	0.460368	115	0.058896	18	0.14039	37	0.087732	26	0.000116407	-1.65722	3.93402	Downregulated
UACA	4.04258	1176	4.02974	1140	4.33869	1281	0.406118	124	0.177051	52	0.188345	59	5.03825e-23	-3.75563	22.2977	Downregulated
ADAM10	5.84731	2810	5.22177	2467	6.45896	3154	1.16619	584	1.09937	509	1.23308	623	3.06165e-95	-2.11455	94.514	Downregulated
ZNF280D	2.39109	420	2.85358	506	2.61699	467	0.723049	125	0.694043	113	0.922823	160	1.39557e-17	-1.63012	16.8552	Downregulated
RSL24D1	48.6779	4124	64.0968	5377	63.8124	5551	15.8452	1399	16.2604	1375	17.1286	1547	1.71031e-61	-1.61735	60.7669	Downregulated
TTLL7	0.552434	186	0.437845	146	0.625989	205	0.127348	44	0.042728	15	0.074292	27	1.11064e-11	-2.46356	10.9544	Downregulated
FNBP1L	7.84102	1492	7.68749	1447	9.44597	1929	1.9144	372	1.7547	320	2.02435	404	2.21517e-55	-1.96747	54.6546	Downregulated
RABGGTB	28.9352	1781	28.7477	1714	34.6141	2144	13.0659	831	11.4344	703	10.4677	699	2.61084e-25	-1.15101	24.5832	Downregulated
IFI44L	3.06078	734	2.98282	671	3.23493	745	0.394551	102	0.237105	59	0.556702	147	1.73397e-33	-2.63251	32.761	Downregulated
ARHGAP29	13.5273	3466	13.9971	3544	16.4794	4327	3.35654	895	2.63294	673	2.95127	806	1.19405e-91	-2.07274	90.923	Downregulated
IFI44	2.47108	175	2.14365	151	2.20139	159	0.439521	33	0.46386	33	0.37664	29	8.639e-12	-2.16965	11.0635	Downregulated
SLC44A5	1.2578	210	1.00785	165	1.02588	176	0.329439	57	0.287023	47	0.300669	54	1.07538e-08	-1.6237	7.96844	Downregulated
DBT	0.885599	393	0.826089	336	0.915116	427	0.216251	102	0.145663	66	0.178787	87	6.14318e-20	-1.99978	19.2116	Downregulated
RTCA	16.0323	1529	16.0103	1427	16.9314	1726	6.04032	635	5.98002	604	6.94543	751	3.35284e-22	-1.05299	21.4746	Downregulated
SELENOI	3.69395	1260	4.06733	1372	4.4111	1546	1.37602	490	1.32171	450	1.55414	566	4.4712e-29	-1.29065	28.3496	Downregulated
PPM1B	8.54836	1240	8.80246	1223	9.25544	1348	3.29025	503	3.00646	428	2.82769	424	7.17473e-29	-1.30867	28.1442	Downregulated
PNPT1	6.91628	1284	6.22264	1143	8.01473	1527	1.57477	305	1.47507	273	1.52565	302	1.69366e-53	-1.98322	52.7712	Downregulated
DYNC2LI1	3.97231	229	4.56618	260	4.61191	280	1.86154	112	1.16326	65	2.03666	126	5.29981e-06	-1.1686	5.27574	Downregulated
THUMPD2	4.47738	360	4.58188	359	5.51974	478	1.15039	105	1.25166	109	1.39406	129	1.22896e-15	-1.61828	14.9105	Downregulated
CYP1B1	4.88108	1079	4.72107	1032	4.82375	1094	1.11339	256	0.853872	189	0.594973	141	7.93317e-38	-2.26629	37.1006	Downregulated
ACTR2	38.5108	6258	45.7537	7352	49.5341	8256	9.89874	1672	8.84545	1433	9.63708	1668	1.26999e-117	-2.01256	116.896	Downregulated
PREPL	4.21351	1015	5.61821	1083	5.55136	1261	1.65167	375	1.26812	323	1.41055	336	6.93864e-33	-1.51538	32.1587	Downregulated
FBXO11	4.47286	695	5.14754	842	6.00283	905	1.5029	183	0.995711	163	1.0304	152	6.61723e-40	-2.10843	39.1793	Downregulated
LRPPRC	16.0634	4255	16.6234	4279	18.5486	4925	3.80267	1055	3.60465	919	3.77781	1011	5.66065e-135	-1.98983	134.247	Downregulated
ATAD1	10.0135	1771	11.8026	2176	12.8017	2494	4.01206	797	3.39923	555	3.76096	727	6.25221e-29	-1.44938	28.204	Downregulated
KIF11	8.10325	1658	8.44243	1709	10.1914	2139	1.4245	304	1.24073	253	1.09733	240	1.38247e-90	-2.60175	89.8593	Downregulated
CEP55	28.5331	3163	29.2057	3207	31.7638	3616	6.44408	745	5.52825	612	5.44774	645	4.79608e-116	-2.13537	115.319	Downregulated
KIF20B	3.48343	933	3.73261	980	4.43144	1223	0.235199	67	0.211254	57	0.191091	55	3.33065e-110	-3.94481	109.477	Downregulated
ENTPD1	0.321054	69	0.370102	78	0.425883	93	0.080624	18	0.096431	21	0.043936	10	7.05908e-06	-2.09829	5.15125	Downregulated
EXOC6	1.66781	251	1.89751	282	2.58575	395	0.571077	90	0.468631	70	0.407183	66	1.38387e-13	-1.84825	12.8589	Downregulated
PLCE1	0.675234	342	0.656158	329	0.902165	463	0.229253	121	0.234122	119	0.297802	161	3.31696e-10	-1.3162	9.47926	Downregulated
DNAJC13	2.96179	964	2.53772	817	3.23	1078	0.567758	193	0.603903	196	0.470543	164	1.93383e-45	-2.18281	44.7136	Downregulated
ZNF365	2.52418	431	2.70103	458	3.1619	563	1.15669	212	0.960468	169	1.04771	192	4.16467e-11	-1.15732	10.3804	Downregulated
DNA2	4.80646	716	4.05001	607	5.46094	911	1.44734	209	0.985743	147	1.48396	246	4.49739e-20	-1.71143	19.347	Downregulated
BARD1	2.40628	552	2.84907	627	2.82667	604	0.757472	183	0.817463	189	0.762794	189	6.10024e-21	-1.48601	20.2147	Downregulated
CARF	0.280714	62	0.400294	73	0.556035	132	0.208147	30	0.062934	16	0.187266	40	0.00153858	-1.45156	2.81288	Downregulated
ASNSD1	10.5324	1058	12.3311	1235	12.325	1272	3.69141	391	2.42064	242	3.8501	412	5.49762e-24	-1.59461	23.2598	Downregulated
SSB	47.8576	3523	49.1519	3539	57.3082	4251	5.41646	406	4.22898	312	4.88751	377	7.94906e-215	-3.18633	214.1	Downregulated
NAB1	5.37484	921	6.1064	1059	8.87889	1238	1.48532	284	1.95273	299	2.02803	290	2.02578e-35	-1.69558	34.6934	Downregulated
CDK15	0.981014	143	0.975744	148	1.12429	176	0.215186	35	0.404923	63	0.0967	8	4.59628e-05	-1.92992	4.33759	Downregulated
PPIG	4.54944	1158	3.23886	848	4.06889	1066	0.083251	24	0.143853	39	0.187529	54	2.52914e-97	-4.53503	96.597	Downregulated
FASTKD1	3.44203	419	4.10786	478	4.09785	516	1.01797	133	0.892937	110	0.787038	104	5.30282e-22	-1.84116	21.2755	Downregulated
OLA1	26.1409	4495	40.1019	5205	34.7914	6052	9.98461	1932	11.5541	2141	10.8603	2151	4.01785e-35	-1.15308	34.396	Downregulated
CIR1	3.46968	281	3.71903	293	5.07138	412	0.706692	49	0.618192	50	0.879743	47	1.33801e-24	-2.56648	23.8735	Downregulated
ITPRID2	8.35741	1805	7.7492	1634	9.41325	1870	1.62147	355	1.31678	299	1.87576	428	2.79848e-69	-2.11656	68.5531	Downregulated
ITGAV	19.9676	5908	19.7404	5773	23.8818	7248	4.04689	1246	2.52978	746	2.40819	759	9.39705e-22	-2.59779	21.027	Downregulated
SLC35A5	4.03138	728	4.03249	739	5.26255	1000	1.51952	293	1.45563	269	1.3377	264	7.38776e-20	-1.39075	19.1315	Downregulated
SENP7	0.904125	150	0.923296	191	1.25868	237	0.108686	24	0.039698	9	0.061569	15	1.76767e-19	-3.40653	18.7526	Downregulated
MNS1	1.8453	158	1.58978	134	1.90287	167	0.060142	6	0.063252	6	0.217183	20	8.02694e-17	-3.66951	16.0954	Downregulated
USP8	1.96556	884	2.95638	868	3.17258	1138	0.259701	217	0.116713	94	0.178268	153	1.45746e-32	-2.45884	31.8364	Downregulated
SECISBP2L	1.09315	331	1.32471	396	1.57805	489	0.164347	52	0.110466	34	0.086285	28	1.91549e-34	-3.22681	33.7177	Downregulated
TMOD3	3.57152	1190	3.46892	1193	4.08235	1334	0.846487	298	0.711762	243	0.916302	320	6.03669e-54	-1.93001	53.2192	Downregulated
GLCE	1.13316	233	0.819954	172	0.944427	200	0.262218	58	0.417724	89	0.23106	51	2.16527e-06	-1.42152	5.66449	Downregulated
ARHGAP24	0.52621	61	0.385298	74	0.534681	69	0.036781	8	0.076561	15	0.069565	15	8.13392e-06	-2.24171	5.0897	Downregulated
FAM13A	0.269073	58	0.249513	46	0.207352	49	0.104796	24	0.057742	15	0.022445	6	0.00697291	-1.57843	2.15659	Downregulated
HERC5	3.70964	549	3.37934	495	4.66086	707	1.18296	182	0.789681	117	1.19817	189	2.0901e-17	-1.66252	16.6798	Downregulated
ZGRF1	0.339471	96	0.813791	126	0.354573	94	0.060013	18	0.029224	9	0	0	0.00538733	-3.35675	2.26863	Downregulated
AP1AR	5.4862	670	6.53672	770	6.72876	832	0.879442	112	0.834619	102	1.08286	119	1.9945e-56	-2.58787	55.7002	Downregulated
FGF2	7.2775	1455	8.4197	1860	7.6158	2198	1.92133	417	2.06529	454	2.50483	456	2.68051e-45	-1.86707	44.5718	Downregulated
BBS7	2.65964	363	2.58163	359	3.41045	499	0.715048	109	0.538572	81	0.510117	83	1.71894e-19	-1.97405	18.7647	Downregulated
KIAA1109	0.485067	315	0.707661	425	0.867498	489	0.117326	62	0.097639	45	0.056907	41	1.47405e-30	-2.86639	29.8315	Downregulated
BMPR1B	1.19589	228	1.62693	255	1.59007	307	0.370527	91	0.853605	92	0.812354	84	3.33971e-09	-1.37769	8.47629	Downregulated
LARP1B	5.52133	686	5.72551	678	6.37532	831	1.59752	213	2.24461	239	1.24086	160	1.00302e-20	-1.65151	19.9987	Downregulated
NUP54	15.9134	1565	17.5202	1704	19.6836	2004	4.76622	494	4.66099	455	4.36518	448	6.27478e-53	-1.73057	52.2024	Downregulated
--	1.93137	422	2.48814	396	2.66784	617	0.79128	129	0.963427	169	0.903879	146	6.6904e-13	-1.5	12.1745	Downregulated
G3BP2	22.0286	3576	20.8165	3549	23.1072	4001	8.12545	1457	6.27679	1100	7.70327	1404	3.50051e-45	-1.31006	44.4559	Downregulated
SEPTIN11	9.89686	2279	9.33955	2091	10.7023	2492	3.52105	804	2.94827	669	2.84483	668	2.85399e-46	-1.49647	45.5445	Downregulated
CNOT6L	1.90878	713	1.80331	666	2.43671	871	0.597265	232	0.463146	173	0.502425	200	1.35533e-26	-1.71111	25.868	Downregulated
USO1	7.1957	1227	8.09296	1362	10.3737	1811	1.27834	232	0.889836	155	0.908376	169	9.87726e-67	-2.79763	66.0054	Downregulated
CDKL2	1.3711	182	0.946687	117	1.8211	229	0.400026	55	0.576935	68	0.273465	35	8.72571e-06	-1.54171	5.0592	Downregulated
ANXA3	33.4632	2330	39.5106	2726	43.3804	3098	12.82	916	15.8115	1072	16.4478	1220	7.57352e-25	-1.16173	24.1207	Downregulated
CENPE	1.30741	454	0.987441	340	1.24659	451	0.050934	20	0.062459	23	0.038306	15	8.2184e-50	-4.23781	49.0852	Downregulated
GSTCD	2.2015	396	2.17034	384	2.22218	407	0.642943	121	0.607846	109	0.580283	112	2.0881e-17	-1.61338	16.6802	Downregulated
INTS12	13.08	947	13.5014	1005	14.5688	1136	5.76251	436	4.5789	371	5.85102	497	8.69602e-17	-1.06349	16.0607	Downregulated
ENPEP	0.402001	118	0.400855	116	0.518185	156	0.019736	7	0.039813	12	0.081533	26	2.24007e-11	-2.93768	10.6497	Downregulated
EGF	0.529997	108	0.693918	141	0.681957	143	0.217803	47	0.190289	39	0.162876	36	6.22925e-06	-1.49908	5.20556	Downregulated
SEC24B	4.48095	745	4.72518	760	4.92504	1048	2.41127	443	1.43619	307	1.72438	314	2.69654e-10	-1.07544	9.56919	Downregulated
PPP3CA	3.89793	695	3.78724	666	4.25158	778	0.780276	161	1.07404	212	0.826403	174	2.34766e-27	-1.78002	26.6294	Downregulated
SLC39A8	9.38557	1262	10.5132	1405	10.9162	1510	3.90838	564	2.69837	373	3.27362	475	9.90804e-25	-1.38451	24.004	Downregulated
KIF21A	4.08349	629	3.20782	514	4.07508	622	0.363356	87	0.280592	73	0.140616	39	6.7207e-36	-2.96012	35.1726	Downregulated
CPNE8	3.22084	461	3.48444	473	3.16042	465	1.02875	138	0.895786	111	0.914242	110	1.44583e-21	-1.78106	20.8399	Downregulated
FGD4	0.464677	150	0.681189	211	0.772432	258	0.128331	32	0.169843	48	0.094163	35	1.92343e-12	-2.23498	11.7159	Downregulated
AEBP2	7.35985	1348	7.02494	1306	8.63508	1636	1.91168	336	2.30603	366	2.00561	337	1.09364e-51	-1.85887	50.9611	Downregulated
ETFBKMT	0.231937	58	0.629153	71	0.342191	72	0.048635	14	0.083698	22	0.146101	25	0.000945213	-1.53774	3.02447	Downregulated
ETNK1	4.72413	1393	4.64691	1306	5.57275	1658	2.19331	648	1.52779	427	1.74517	516	3.61217e-20	-1.27103	19.4422	Downregulated
ZCRB1	18.7266	1431	20.494	1547	21.9793	1729	5.49427	437	6.49738	490	4.89792	399	1.56218e-40	-1.63998	39.8063	Downregulated
TMEM117	1.12558	132	1.45802	168	1.2949	155	0.33348	40	0.867448	101	0.434446	54	0.00442179	-1.0275	2.3544	Downregulated
AMIGO2	263.904	35563	303.032	40317	329.673	45244	102.069	14302	111.493	14993	126.57	17834	5.01054e-50	-1.17921	49.3001	Downregulated
SCAF11	5.56778	1466	5.77646	1269	7.32701	1604	1.5958	275	1.28239	223	1.33332	219	2.21105e-72	-2.41291	71.6554	Downregulated
LLPH	3.46837	1131	3.49275	1127	3.74938	1254	1.13964	387	1.0385	338	1.25587	437	4.91731e-32	-1.41569	31.3083	Downregulated
GLIPR1	3.74694	821	6.45397	1268	4.56061	1131	2.24674	536	1.49269	368	2.27573	493	5.38872e-10	-1.02605	9.26851	Downregulated
DUSP6	7.06492	1222	6.8515	1172	7.70704	1388	3.32481	597	2.76047	487	2.92542	535	2.49041e-19	-1.0412	18.6037	Downregulated
POC1B	5.07789	631	4.76966	598	5.5977	725	0.991598	127	1.04819	129	0.941493	124	1.03227e-39	-2.17732	38.9862	Downregulated
TMTC3	2.02657	612	2.23305	670	2.54494	787	0.288368	92	0.316934	97	0.227303	74	1.32469e-51	-2.78752	50.8779	Downregulated
LUM	6.35724	805	7.08775	888	6.77948	881	1.73375	229	1.41526	179	1.5936	215	1.74293e-38	-1.86684	37.7587	Downregulated
NEDD1	3.14891	493	4.20703	671	4.74824	779	0.778744	135	0.608748	104	0.296035	54	2.66839e-23	-2.53509	22.5738	Downregulated
GAS2L3	13.1513	1949	15.7841	2279	16.4721	2484	2.78294	442	1.98205	281	2.23184	323	1.87673e-73	-2.49946	72.7266	Downregulated
--	11.5485	1576	13.3934	1784	14.7826	2042	3.89725	555	3.2025	437	3.93012	569	1.48938e-42	-1.60949	41.827	Downregulated
NUP58	8.37848	1560	10.9963	2029	11.9868	2301	3.21685	612	2.97791	551	3.14651	613	1.15893e-35	-1.54456	34.9359	Downregulated
MTMR6	2.3821	568	2.44291	576	2.82233	690	0.618886	154	0.410208	98	0.65176	166	3.3639e-25	-1.95521	24.4732	Downregulated
LNX2	1.7662	346	1.69363	328	2.17158	434	0.851378	174	0.530862	104	0.696816	147	3.18312e-08	-1.20108	7.49715	Downregulated
BRCA2	0.465144	196	0.312019	147	0.458287	227	0.031629	17	0.066985	34	0.043208	24	3.61367e-15	-2.73415	14.4421	Downregulated
CSAD	0.977991	103	0.529716	59	0.616526	71	0.203436	24	0.258473	29	0.096101	12	0.000635447	-1.6524	3.19692	Downregulated
RB1	8.08567	1626	8.16639	1624	10.2752	2126	1.61633	340	1.48355	299	1.49034	321	4.73326e-79	-2.29965	78.3248	Downregulated
SBNO1	2.57748	1207	2.7994	1297	3.13909	1491	1.02223	498	0.720261	336	0.695377	347	8.48002e-27	-1.57422	26.0716	Downregulated
DENR	31.6206	3685	33.5729	3870	35.3062	4221	8.79787	1067	9.20497	1070	9.13163	1134	1.19706e-101	-1.665	100.922	Downregulated
DIAPH3	6.55126	1067	4.95338	956	6.17	1280	0.895908	187	1.157	232	0.886878	189	1.64486e-49	-2.25241	48.7839	Downregulated
RBM26	5.88785	1038	5.48932	958	5.96649	1034	0.6996	140	0.690082	134	0.783716	163	3.6789e-75	-2.61371	74.4343	Downregulated
MBNL2	4.49324	859	5.42215	1027	5.6491	1129	0.659658	133	0.563784	109	0.546612	115	3.90504e-75	-2.89399	74.4084	Downregulated
--	2.88353	563	3.23063	624	2.97454	596	1.32827	270	1.05323	205	1.17609	245	9.47789e-13	-1.12913	12.0233	Downregulated
MDGA2	0.738454	158	0.810396	170	0.703398	150	0.185984	34	0.118738	26	0.122211	28	3.36358e-12	-2.26258	11.4732	Downregulated
TMX1	13.1343	2209	13.8793	2309	14.9472	2578	3.99753	700	3.21665	539	3.6115	647	7.19096e-64	-1.7303	63.1432	Downregulated
FRMD6	7.00828	1400	8.30831	1640	9.60546	1978	2.18004	462	2.10872	417	2.17089	432	4.31846e-45	-1.75015	44.3647	Downregulated
NAA30	2.57106	823	3.57028	887	3.10595	1024	1.24913	419	0.989438	309	0.893889	305	7.58117e-16	-1.21938	15.1203	Downregulated
WDR89	3.64602	331	3.14274	314	3.14083	318	0.453155	47	0.4806	60	0.282671	38	7.53862e-24	-2.54505	23.1227	Downregulated
STON2	1.13004	186	1.25199	190	1.77683	309	0.418433	73	0.436866	71	0.315656	59	2.87254e-08	-1.56096	7.54173	Downregulated
PTGR2	4.72562	629	3.95774	568	4.93436	630	1.01958	133	0.809302	115	1.10686	190	1.67862e-24	-1.88481	23.775	Downregulated
SLC12A6	1.02576	311	0.729043	220	0.947695	299	0.339279	109	0.383102	118	0.405706	132	6.97291e-06	-1.02688	5.15659	Downregulated
TCF12	4.90688	1247	5.84121	1429	6.23733	1623	1.39283	367	1.53505	391	1.47917	371	7.39679e-46	-1.74266	45.131	Downregulated
BNIP2	9.41906	1415	9.33464	1643	9.59949	1619	2.06241	346	2.27585	332	2.44435	382	3.61914e-66	-1.9606	65.4414	Downregulated
UBE2Q2	2.42985	292	1.83948	239	2.75836	342	0.579632	80	1.04737	138	0.575972	67	6.50335e-07	-1.41656	6.18686	Downregulated
SCAPER	0.518697	110	0.745119	147	0.650744	139	0.119746	27	0.091996	20	0.090637	21	1.0927e-10	-2.35971	9.9615	Downregulated
NCOA2	1.58299	563	1.30989	461	1.61852	589	0.523089	194	0.358141	127	0.423946	161	9.761e-17	-1.56204	16.0105	Downregulated
MCTP2	0.88245	232	0.978827	202	1.37898	357	0.441559	99	0.466706	78	0.403312	89	1.2352e-07	-1.38301	6.90826	Downregulated
IQGAP1	15.0028	4556	15.1449	4559	18.2042	5653	4.52924	1426	4.66774	1408	4.97395	1605	1.23682e-74	-1.55016	73.9077	Downregulated
EFL1	3.27228	507	3.10481	475	3.35215	532	1.47074	237	1.38682	214	1.13742	188	3.63554e-10	-1.05987	9.43943	Downregulated
ZFHX3	0.434014	315	0.377253	271	0.452156	335	0.123534	94	0.095867	70	0.110477	86	4.04699e-14	-1.7001	13.3929	Downregulated
GCSH	30.1866	2024	27.7337	1990	30.7277	2202	9.85718	660	9.21708	624	10.376	762	1.00926e-49	-1.42263	48.996	Downregulated
TIGD7	1.47388	225	1.35377	204	1.51613	237	0.449151	72	0.115838	18	0.510866	83	1.70954e-06	-1.7794	5.76712	Downregulated
NCOR1	4.52837	1547	3.59896	1511	4.96562	1935	1.29687	554	1.48536	600	1.31777	601	1.57075e-31	-1.32202	30.8039	Downregulated
C17orf80	3.00099	450	4.30099	520	4.98535	615	0.87658	140	1.04269	160	0.911836	148	1.54892e-19	-1.63543	18.81	Downregulated
CLTC	30.0539	9967	28.0948	9470	33.5058	11880	10.5138	3773	10.7404	3623	10.7392	3811	5.82869e-72	-1.29759	71.2344	Downregulated
SS18	2.04999	294	2.57325	366	2.5734	371	0.690963	101	0.669573	96	1.06324	138	2.62444e-11	-1.44284	10.581	Downregulated
TAF4B	1.16046	257	1.39519	294	1.49745	341	0.209623	49	0.184701	41	0.143814	34	3.28109e-24	-2.6597	23.484	Downregulated
SLC39A6	12.0321	1773	11.4788	1686	16.1288	2455	3.02959	422	2.35646	347	2.02056	320	4.17775e-57	-2.2517	56.3791	Downregulated
RPRD1A	8.12374	1291	8.14101	1365	9.89009	1693	2.39184	421	2.4628	381	2.54393	423	9.43829e-43	-1.64308	42.0251	Downregulated
GALNT1	5.14896	835	5.70668	913	6.12401	1018	0.855458	145	0.935339	151	0.712709	124	3.70331e-60	-2.53267	59.4314	Downregulated
ESCO1	1.80965	348	1.59425	302	1.719	355	0.19263	42	0.22596	46	0.267553	58	1.80867e-27	-2.60258	26.7426	Downregulated
PMAIP1	38.9596	3191	50.3205	4078	58.4247	4904	11.2396	959	8.82537	720	8.46021	739	2.49984e-62	-2.14473	61.6021	Downregulated
GRB7	4.89813	446	3.8381	343	4.16971	400	8.94205	851	7.33572	676	7.862	773	6.49098e-15	1.13146	14.1877	Upregulated
TMEM91	2.07225	112	1.44434	82	3.05655	143	5.05595	219	4.43757	204	3.35299	196	2.47767e-05	1.06611	4.60596	Upregulated
ZFP14	0.165679	53	0.153759	48	0.244427	78	0.032142	11	0.039266	13	0.013684	5	2.09814e-05	-2.42692	4.67817	Downregulated
IFNAR1	3.82715	989	3.8441	983	4.05971	1076	0.870389	234	0.806656	208	1.03855	286	1.45499e-43	-1.88683	42.8371	Downregulated
ZNF614	0.841978	162	1.02178	205	1.20997	252	0.20343	26	0.290181	59	0.189483	41	2.11462e-10	-2.10188	9.67477	Downregulated
PLK4	4.27647	692	4.05651	647	5.15373	855	0.562238	95	0.836983	135	0.653427	113	1.79063e-42	-2.48822	41.747	Downregulated
ITGB3BP	22.7675	1035	23.8683	1062	21.0882	979	7.9191	362	10.1193	478	8.57644	414	4.21335e-15	-1.11118	14.3754	Downregulated
SERBP1	101.582	15275	99.3216	15316	115.131	18050	45.709	6889	43.2792	6740	49.418	7184	5.97616e-62	-1.04059	61.2236	Downregulated
PRKACB	6.60355	1189	7.15783	1210	6.16893	1136	1.57957	294	1.49168	257	1.95296	357	4.48375e-41	-1.78486	40.3484	Downregulated
PIGK	6.79425	1308	9.01144	1724	8.9278	1768	2.00982	401	1.68829	325	1.98018	403	9.33059e-48	-1.90641	47.0301	Downregulated
MTF2	7.43779	1246	6.84169	1134	8.73582	1487	2.06948	355	1.19858	205	1.43641	262	1.65616e-36	-2.05199	35.7809	Downregulated
CTTNBP2NL	2.93422	729	2.7011	664	2.89019	736	0.884317	229	0.878656	218	1.07405	284	5.97625e-20	-1.36325	19.2236	Downregulated
DCAF6	20.9128	2828	22.6764	3025	27.0182	3781	7.19713	1042	9.00079	1209	7.10787	1032	4.26474e-35	-1.36326	34.3701	Downregulated
POU2F1	0.551094	326	0.499965	291	0.538439	327	0.220744	136	0.190722	112	0.223996	141	5.7652e-08	-1.09959	7.23919	Downregulated
ILDR2	1.15691	639	1.07659	587	1.46738	820	0.47144	272	0.528589	292	0.505187	298	1.07325e-11	-1.05997	10.9693	Downregulated
NUF2	24.5848	1976	30.8519	2440	27.0808	2233	3.30372	284	2.46937	192	2.95382	260	1.7474e-115	-2.99751	114.758	Downregulated
RGS5	44.7011	9523	42.1412	8722	38.434	9719	16.1204	4111	18.1412	2818	13.0978	3432	1.13896e-37	-1.25318	36.9435	Downregulated
LYPLAL1	15.6396	1242	16.8251	1322	17.6728	1438	7.20748	594	6.07316	482	8.05163	682	7.75184e-17	-1.0082	16.1106	Downregulated
ANP32E	24.327	3509	24.4674	3496	27.8838	4133	4.67659	705	4.19015	573	3.9913	615	2.19841e-138	-2.37313	137.658	Downregulated
SYT14	3.7429	1324	4.54716	1432	5.78961	1713	0.416933	245	0.57776	142	0.839943	239	2.96465e-63	-2.65678	62.528	Downregulated
VASH2	0.771337	126	0.585071	103	0.824831	145	0.146017	28	0.111206	17	0.086093	17	5.30881e-10	-2.40765	9.275	Downregulated
TAF1A	6.35384	503	7.52495	585	6.24475	505	2.17969	181	1.5151	121	1.85644	159	6.39951e-18	-1.61244	17.1939	Downregulated
C1orf131	8.1669	500	8.70936	526	9.58333	618	3.52	222	3.03707	185	2.79928	181	1.1966e-14	-1.2982	13.9221	Downregulated
LYST	1.49394	783	1.54246	866	2.1016	1189	0.395558	234	0.386738	219	0.563226	341	5.33622e-21	-1.65538	20.2728	Downregulated
MAP3K21	4.06446	859	3.31756	739	4.33946	1036	1.35194	331	1.48251	280	1.44935	268	8.33362e-20	-1.39642	19.0792	Downregulated
CEP170	6.61712	1531	6.54958	1664	7.60525	2159	0.724114	213	0.776671	223	0.681241	209	5.39548e-100	-2.86482	99.268	Downregulated
CDC42BPA	1.19333	546	1.41177	639	1.68182	748	0.213477	102	0.223854	102	0.237934	116	1.26762e-41	-2.41014	40.897	Downregulated
MBOAT2	3.16236	1029	2.98357	961	3.45704	1140	0.985765	335	1.22125	371	1.06609	365	2.02563e-27	-1.36261	26.6934	Downregulated
LBR	29.2396	4609	29.7349	4654	33.9585	5490	10.7925	1770	10.1607	1596	9.46458	1589	4.53043e-64	-1.38906	63.3439	Downregulated
EML4	6.74284	1575	5.65855	1308	8.37823	2007	2.24815	547	1.8703	436	2.04459	509	1.14437e-28	-1.52696	27.9414	Downregulated
CHAC2	4.58155	255	6.30755	347	6.5556	374	1.30856	76	1.7364	97	2.21379	132	1.06367e-09	-1.49636	8.97319	Downregulated
VPS54	3.53746	544	3.34568	605	3.62322	656	1.03184	196	0.560798	103	0.700906	137	3.42269e-20	-1.86969	19.4656	Downregulated
ASXL2	1.83484	995	1.45078	778	1.99852	1111	0.627408	354	0.70616	382	0.641169	371	1.64266e-16	-1.19489	15.7845	Downregulated
ETAA1	1.92704	284	2.77768	395	3.7942	561	0.16183	25	0.265736	40	0.154901	26	1.06618e-33	-3.57137	32.9722	Downregulated
TPRKB	18.9275	619	19.2262	621	22.1153	745	4.31395	147	5.75932	193	7.90549	279	1.51822e-14	-1.50141	13.8187	Downregulated
NPHP1	1.5766	133	3.03103	195	1.82246	121	1.6805	72	1.1778	56	0.838076	60	0.00070842	-1.08048	3.14971	Downregulated
ZC3H8	3.04622	342	4.0428	391	4.51017	497	1.02082	108	0.832493	111	0.952051	111	5.45533e-17	-1.71059	16.2632	Downregulated
LIPT1	2.36272	85	3.3668	186	3.47316	187	1.42417	70	0.721073	44	0.76645	45	0.000263447	-1.33912	3.57931	Downregulated
UBXN4	15.5807	2616	14.6982	2444	19.4763	3363	2.19973	383	1.72421	290	1.79138	322	3.25158e-122	-2.89604	121.488	Downregulated
SPOPL	2.29362	582	2.68204	670	2.87916	749	0.530497	140	0.275512	70	0.331017	90	1.33452e-33	-2.55622	32.8747	Downregulated
GALNT13	2.69411	501	1.99545	417	2.48979	567	0.769563	183	0.707348	164	1.02285	237	2.8265e-10	-1.16622	9.54875	Downregulated
SCRN3	2.11727	252	2.83098	304	3.35995	374	0.917485	60	0.380012	47	0.651651	61	3.65243e-20	-2.28466	19.4374	Downregulated
LNPK	2.15432	478	1.31903	418	1.72008	568	0.386516	130	0.230522	74	0.313456	108	7.9723e-22	-2.04928	21.0984	Downregulated
UBR3	1.39646	428	1.06611	340	1.56857	421	0.19035	67	0.289295	98	0.190911	69	6.61124e-21	-2.15685	20.1797	Downregulated
--	13.1131	1655	17.4372	2161	17.5873	2309	1.79042	258	1.3642	152	1.95579	240	7.62419e-87	-3.05687	86.1178	Downregulated
FAM171B	0.636112	156	0.599646	146	0.756205	191	0.1395	36	0.103978	26	0.007659	2	0.00459627	-2.74175	2.33759	Downregulated
HSPD1	199.956	20545	210.663	21458	232.814	24533	62.2312	6690	57.1704	5886	63.5953	6898	1.71403e-132	-1.59042	131.766	Downregulated
CCDC150	0.733381	108	0.788342	101	0.915582	138	0.10321	17	0.076005	12	0.09808	17	1.90909e-11	-2.73215	10.7192	Downregulated
NBEAL1	0.189186	88	0.145078	67	0.195984	93	0.031389	16	0.017875	9	0.058729	29	2.30902e-05	-2.02847	4.63657	Downregulated
KANSL1L	1.17301	201	1.09137	183	1.0798	171	0.306243	55	0.178807	36	0.193122	36	1.54264e-10	-1.9489	9.81173	Downregulated
ABCA12	0.363415	140	0.235763	90	0.44186	174	0.13246	53	0.082272	32	0.05902	25	1.3582e-05	-1.68583	4.86704	Downregulated
RAB5A	14.1296	1488	15.9325	1652	16.6499	1770	4.09781	448	3.64567	385	3.48701	397	1.36202e-58	-1.81374	57.8658	Downregulated
CNTN4	0.535883	105	0.741688	158	0.656621	128	0.168241	38	0.395809	51	0.363559	44	5.04926e-05	-1.37176	4.29677	Downregulated
DYNC1LI1	11.2578	1187	12.5826	1305	13.4309	1452	4.10882	451	4.97345	523	4.77963	537	9.4826e-24	-1.19957	23.0231	Downregulated
RBMS3	1.56391	439	1.68201	452	4.10399	606	0.701524	209	0.930552	174	0.828481	201	4.59548e-11	-1.1727	10.3377	Downregulated
GOLGA4	2.27267	741	1.47209	474	1.88137	624	0.222052	76	0.095	31	0.216321	76	6.37242e-35	-3.15739	34.1957	Downregulated
PTPRG	6.10413	2268	6.37457	2260	7.55179	2909	2.49996	921	1.98593	728	1.89841	762	3.74146e-37	-1.43947	36.427	Downregulated
UBA3	17.8846	1619	19.46	1735	21.1654	1969	6.61276	621	7.40595	670	8.07092	780	1.84799e-27	-1.17921	26.7333	Downregulated
ARL6IP5	35.7832	3156	38.6121	3365	34.9295	3168	14.5236	1336	14.2861	1259	16.3888	1544	6.38612e-33	-1.04901	32.1948	Downregulated
TMF1	1.727	476	1.9265	550	2.06581	611	0.099057	30	0.038178	11	0.075116	24	2.44131e-63	-4.47441	62.6124	Downregulated
NFKBIZ	30.5158	4996	37.4465	6078	44.022	7404	9.48966	1628	10.5515	1710	11.0103	1903	1.20213e-55	-1.63166	54.92	Downregulated
PHLDB2	9.0297	2094	10.1984	2412	10.9957	2750	2.75462	680	2.11901	507	2.10789	527	8.20039e-55	-1.89716	54.0862	Downregulated
RABL3	3.54971	549	3.57343	578	3.16249	531	1.07981	184	1.15071	188	0.985024	172	7.31671e-18	-1.42594	17.1357	Downregulated
ATG3	39.5002	2689	36.9902	2496	32.653	2708	14.1595	985	14.9108	1009	14.7297	1173	1.17414e-36	-1.13714	35.9303	Downregulated
EIF2A	42.9835	3728	48.0718	4220	50.0844	4714	7.02344	669	7.11248	645	6.64389	655	3.1302e-166	-2.50017	165.504	Downregulated
OSBPL11	2.82513	499	2.71843	475	2.75801	499	0.488619	90	0.708048	125	0.358261	68	1.64671e-22	-2.18949	21.7834	Downregulated
TRPC1	4.4415	755	5.03688	866	5.54117	1028	0.628808	85	0.62014	78	0.962547	187	2.66735e-12	-2.74848	11.5739	Downregulated
NCEH1	19.2865	3804	21.5372	4082	23.7859	4552	7.4514	1530	6.78905	1335	6.31306	1327	8.46293e-57	-1.3846	56.0725	Downregulated
LPP	7.59559	5127	8.77469	5275	9.03493	6289	3.18168	1655	2.57502	1450	2.92322	1443	1.41522e-85	-1.69039	84.8492	Downregulated
EAF2	2.31878	95	2.35792	98	1.97719	84	0.875723	38	0.458916	20	0.54201	25	0.000120649	-1.56278	3.91848	Downregulated
LYAR	16.1568	1067	16.0621	1050	19.2792	1306	4.16735	287	4.48841	296	4.94894	349	1.25966e-38	-1.6934	37.8997	Downregulated
CENPC	0.934331	202	0.741722	149	0.952781	241	0.072287	22	0.056115	17	0.210885	66	7.33878e-09	-2.32653	8.13438	Downregulated
EPHA5	0.166362	59	0.153279	54	0.185768	68	0.048852	19	0.018933	7	0.033436	11	8.89066e-05	-2.11059	4.05107	Downregulated
ENOPH1	31.362	2463	36.7204	2899	35.2834	2904	11.2105	967	15.2589	1205	13.7047	1168	7.33703e-26	-1.12288	25.1345	Downregulated
TRMT10A	1.72476	143	1.58036	157	1.19962	158	0.145123	24	0.115666	18	0.106618	18	5.73693e-15	-2.7503	14.2413	Downregulated
KLHL8	2.42223	444	1.33747	313	2.25977	549	0.38368	95	0.389651	92	0.378199	96	3.89174e-19	-2.01816	18.4099	Downregulated
CAMK2D	3.0833	698	3.49831	772	4.22194	977	1.13011	268	1.35471	283	1.34108	308	1.02231e-18	-1.32416	17.9904	Downregulated
ANK2	0.628981	219	1.22737	302	1.08667	345	0.187929	85	0.121209	73	0.400498	119	7.44521e-09	-1.46421	8.12812	Downregulated
SPATA5	1.0473	359	1.01018	343	1.00835	355	0.261339	94	0.20322	70	0.252448	93	1.74344e-18	-1.86198	17.7586	Downregulated
METTL14	1.1693	329	1.08167	301	1.95402	440	0.188827	56	0.236536	67	0.30107	90	7.30048e-19	-2.14438	18.1366	Downregulated
USP53	1.20357	301	1.22735	304	1.62426	417	0.150448	40	0.188379	48	0.111943	31	3.21581e-28	-2.91012	27.4927	Downregulated
SETD7	5.47743	1676	6.44103	1939	7.33745	2240	1.60561	518	1.45501	392	1.83586	537	8.40599e-50	-1.8354	49.0754	Downregulated
PDGFC	11.1962	1945	15.6378	2019	17.746	2428	4.90227	665	5.03896	773	3.72152	687	6.10912e-37	-1.40096	36.214	Downregulated
CBR4	1.60137	212	2.0068	267	1.94086	257	0.663441	95	0.668712	89	0.552738	71	5.54562e-08	-1.34348	7.25605	Downregulated
OTULINL	0.377669	58	0.629801	95	0.280634	44	0.187173	30	0.155331	24	0.098825	16	0.00919756	-1.31551	2.03633	Downregulated
PIK3R1	1.70122	286	0.795282	233	1.28119	304	0.261855	81	0.135353	40	0.181998	58	1.4808e-13	-2.02137	12.8295	Downregulated
RASA1	4.92361	816	4.81375	852	4.80602	928	1.10784	210	1.20866	237	0.824654	172	1.06501e-32	-1.88023	31.9726	Downregulated
GIN1	0.641861	72	0.539152	73	0.748494	105	0.176678	25	0.277799	39	0.056452	9	0.00183118	-1.56927	2.73727	Downregulated
PPIP5K2	2.42197	618	2.00925	719	2.75113	837	0.156799	106	0.090398	59	0.132178	92	9.91146e-49	-2.89971	48.0039	Downregulated
BDP1	0.701922	328	0.669862	304	0.61741	296	0.038156	19	0.068474	32	0.053917	27	3.93747e-33	-3.39041	32.4048	Downregulated
GTF2H2	1.73081	257	3.06801	357	2.37257	358	0.525465	100	1.21105	125	0.95805	111	2.30351e-09	-1.34567	8.63761	Downregulated
SLC30A5	9.15067	1254	9.51149	1255	10.7526	1513	4.45144	536	4.68812	463	4.88522	491	1.88545e-27	-1.2484	26.7246	Downregulated
FBXL17	1.41605	285	1.14097	230	1.53386	330	0.425123	97	0.504131	110	0.556877	126	4.02332e-07	-1.15894	6.39542	Downregulated
TNFAIP8	3.01999	385	2.14828	292	2.01567	319	0.464229	64	0.179718	66	0.648214	99	9.78273e-16	-1.94579	15.0095	Downregulated
FEM1C	2.98814	732	3.53668	857	4.47572	1124	0.811344	207	0.809612	198	0.617492	161	9.58787e-33	-2.06981	32.0183	Downregulated
YIPF5	9.18041	1211	8.77458	1146	9.12967	1238	4.13549	547	3.45755	457	3.41952	483	3.85712e-21	-1.09205	20.4137	Downregulated
DDX46	6.46962	1462	6.2598	1375	7.69353	1809	1.39685	334	0.776526	186	1.24497	259	1.55637e-50	-2.39484	49.8079	Downregulated
ZNF300	1.2454	187	1.08238	149	1.37279	199	0.198842	29	0.175634	31	0.12765	24	1.27219e-14	-2.48394	13.8954	Downregulated
DCDC2	15.8197	3133	15.1591	2964	16.4073	3331	3.25637	659	2.76663	541	2.89481	610	1.76557e-127	-2.19951	126.753	Downregulated
MMUT	4.75347	750	4.66399	728	4.87495	789	1.16425	192	1.23653	195	1.06288	179	4.44528e-35	-1.81808	34.3521	Downregulated
IRAK1BP1	0.787459	187	0.647772	152	1.09112	243	0.296385	70	0.280531	67	0.48486	102	0.000100483	-1.10165	3.99791	Downregulated
PHIP	1.55717	686	1.20334	524	1.54517	698	0.169618	78	0.157784	70	0.208356	98	2.50842e-46	-2.77515	45.6006	Downregulated
MMS22L	1.79425	629	1.89185	645	1.94592	700	0.59441	221	0.399722	110	0.650373	235	6.41038e-15	-1.62955	14.1931	Downregulated
PM20D2	6.11611	1212	6.90663	1354	7.88428	1603	1.72022	355	1.14246	226	1.27789	270	1.45522e-44	-2.10935	43.8371	Downregulated
TBC1D32	0.437697	97	0.189707	43	0.487694	100	0.051142	12	0.032609	8	0.173546	42	0.00196906	-1.78782	2.70574	Downregulated
RNF217	1.34397	550	2.2825	698	1.74501	773	0.521692	252	0.403961	192	0.712484	212	2.24897e-17	-1.43914	16.648	Downregulated
RSPO3	1.50319	156	1.0836	122	1.56659	182	0.338716	40	0.242204	25	0.250262	31	8.55722e-10	-2.07692	9.06767	Downregulated
ARHGAP18	5.68553	1068	5.77043	1072	6.74175	1299	0.944091	185	0.825871	155	0.959605	192	4.66531e-74	-2.5099	73.3311	Downregulated
SHPRH	1.29554	395	1.18031	353	1.67678	477	0.226159	73	0.292143	92	0.290394	96	6.60668e-22	-2.04475	21.18	Downregulated
TMEM181	6.53903	1484	7.36153	1652	9.27852	2159	1.64611	389	1.27747	289	1.24302	301	1.05333e-55	-2.24817	54.9774	Downregulated
ZMYM4	3.46831	1007	3.08751	894	3.70921	1120	0.788128	242	0.728385	214	0.71964	226	1.27947e-46	-1.96342	45.893	Downregulated
ARMT1	20.4375	2216	21.0302	2245	25.2024	2801	5.42691	611	3.72859	402	4.0492	467	3.72744e-59	-2.11127	58.4286	Downregulated
RBAK	1.28058	354	1.09906	300	1.58391	448	0.207709	60	0.23725	65	0.079242	24	3.53939e-19	-2.68846	18.4511	Downregulated
CREB5	2.86634	865	3.68955	1017	4.03102	1292	1.61004	294	2.93222	379	2.20365	398	2.08633e-18	-1.3795	17.6806	Downregulated
PURB	2.91242	1112	2.9876	1128	3.54273	1387	1.21344	482	1.28904	491	1.40844	573	3.41457e-18	-1.04665	17.4667	Downregulated
NIPSNAP2	21.2295	1776	23.7993	1971	24.081	2070	7.11213	623	6.91129	576	7.43024	665	6.88033e-50	-1.46033	49.1624	Downregulated
CCT6A	105.961	12115	109.524	12389	113.637	13327	47.0675	5603	46.373	5272	46.1198	5620	5.043e-72	-1.01518	71.2973	Downregulated
ZNF92	1.65939	216	1.88976	249	1.75801	244	0.078213	11	0.158344	21	0.09494	14	1.86334e-28	-3.76002	27.7297	Downregulated
TMEM168	0.992066	306	1.18827	339	1.50003	403	0.345677	114	0.432688	136	0.356376	106	1.34674e-10	-1.36812	9.87072	Downregulated
TLK2	5.07615	720	4.95705	707	5.4074	825	1.24736	189	1.40291	211	1.57057	249	1.41893e-26	-1.61266	25.848	Downregulated
NCAPG2	12.3641	2077	11.389	2157	13.8633	2418	4.25988	785	4.62587	774	4.30625	853	3.67173e-45	-1.2807	44.4351	Downregulated
CASK	17.4502	3422	17.8011	3187	16.6703	3799	7.5885	1293	6.3514	1093	8.80859	1500	7.41954e-38	-1.24204	37.1296	Downregulated
ZNF41	1.20266	230	1.19231	210	1.29208	251	0.255883	51	0.24543	47	0.247901	51	5.59552e-15	-2.03051	14.2522	Downregulated
TAF1	2.59168	789	2.60375	820	2.95471	871	0.937885	306	0.840191	265	0.838687	286	3.23258e-24	-1.35103	23.4905	Downregulated
GCNA	0.325228	44	0.652936	88	0.763276	106	0.265649	38	0.107008	15	0.097721	15	0.00167901	-1.61783	2.77495	Downregulated
DIAPH2	3.49342	818	3.48315	784	3.0237	917	0.508802	161	0.31767	113	0.397707	138	1.07527e-52	-2.4307	51.9685	Downregulated
RADX	0.385891	63	0.483841	79	0.678731	112	0.100978	17	0.065212	11	0.049925	9	1.14972e-07	-2.58782	6.93941	Downregulated
DOCK11	2.22062	595	2.31641	624	2.9618	827	0.282023	83	0.24989	71	0.24813	75	2.49867e-55	-2.97278	54.6023	Downregulated
MCPH1	2.5534	389	3.36239	514	2.83017	462	0.510903	110	0.418648	114	0.225756	82	1.88539e-20	-1.97105	19.7246	Downregulated
CCDC25	7.09564	1055	7.69809	1141	8.80056	1342	1.45729	230	1.71428	261	1.7583	286	4.62913e-50	-2.00246	49.3345	Downregulated
NSD3	6.85162	1504	8.36599	1577	8.50237	1767	1.5221	314	1.8547	348	1.56954	334	1.15113e-75	-2.09826	74.9389	Downregulated
TRIM55	4.2064	468	3.65012	402	3.90543	444	1.07821	138	1.0325	115	0.976918	115	3.45138e-18	-1.65459	17.462	Downregulated
LACTB2	31.4642	1956	41.4364	2180	42.6625	2609	8.91894	571	9.91958	610	10.8178	721	1.72782e-47	-1.64235	46.7625	Downregulated
TERF1	14.6263	1756	14.8351	1754	15.541	1922	2.26466	296	2.62492	297	2.43524	295	1.88983e-113	-2.42956	112.724	Downregulated
MTDH	10.7619	2773	12.5079	3189	14.7386	3877	2.0958	562	1.92071	491	1.95209	541	1.0999e-111	-2.4404	110.959	Downregulated
LRP12	16.0933	2776	15.9457	2719	20.3161	3598	3.75312	673	3.07904	530	3.42452	631	4.99716e-83	-2.1255	82.3013	Downregulated
EBAG9	5.97322	584	7.11243	644	6.9945	626	1.73377	179	1.86709	187	2.24189	240	9.99366e-19	-1.43454	18.0003	Downregulated
UTP23	2.68287	418	2.93006	442	3.55864	569	0.614198	100	0.494395	77	0.513955	86	1.04832e-28	-2.25654	27.9795	Downregulated
TATDN1	26.2629	1024	28.6969	1125	27.5581	1123	8.23336	353	7.71204	302	8.21162	337	4.82424e-36	-1.54087	35.3166	Downregulated
AK3	4.06534	515	3.82767	492	4.20725	521	1.16955	170	1.56244	193	0.965388	175	3.25014e-15	-1.32218	14.4881	Downregulated
NFIB	2.0252	642	1.93724	592	2.323	778	0.683201	243	0.850032	263	0.68367	241	1.43251e-15	-1.24207	14.8439	Downregulated
HAUS6	5.25605	1416	4.79738	1292	5.41999	1520	0.655508	188	0.436297	120	0.645023	189	3.68437e-87	-2.91046	86.4336	Downregulated
C9orf72	0.910979	122	0.869592	121	1.4645	204	0.536465	79	0.402403	52	0.247668	38	0.000671981	-1.20876	3.17264	Downregulated
ZCCHC7	4.51088	497	4.93936	529	4.87722	596	1.49766	186	2.19026	236	1.02083	119	4.79114e-10	-1.38921	9.31956	Downregulated
CBWD5	4.56034	351	6.11584	463	6.1463	474	1.8047	135	1.33501	106	1.4815	118	1.52066e-16	-1.66012	15.818	Downregulated
CEP78	1.70977	331	2.10737	388	1.92348	395	0.435979	149	0.243223	75	0.180545	91	1.70769e-11	-1.64216	10.7676	Downregulated
AUH	2.11921	142	2.53051	167	2.10724	145	1.22893	86	0.541426	36	0.658534	47	0.000315676	-1.24938	3.50076	Downregulated
UGCG	60.559	10212	65.6415	10950	75.3021	13025	20.9447	3675	17.5199	2945	19.0861	3428	5.16039e-81	-1.58329	80.2873	Downregulated
SNX30	2.47601	795	2.63802	838	3.08765	1016	1.46286	489	0.837711	268	1.1453	392	4.83735e-09	-1.02516	8.31539	Downregulated
LCN2	5.70022	198	5.79293	199	4.83921	173	9.48859	343	10.5831	366	10.402	383	8.64532e-10	1.11728	9.06322	Upregulated
USP6NL	1.52092	442	1.62776	482	1.74141	549	0.691116	182	0.525811	135	0.72536	151	4.71997e-16	-1.47111	15.3261	Downregulated
PARD3	17.3212	3553	18.5186	3642	22.3931	3941	7.6648	1321	7.42698	1311	9.16367	1566	1.9788e-51	-1.22664	50.7036	Downregulated
ZEB1	0.929181	245	1.16125	303	1.06873	290	0.172709	48	0.102292	27	0.069537	20	6.60743e-22	-2.9569	21.18	Downregulated
NRBF2	11.4074	888	12.5109	966	13.1883	1055	3.93093	319	5.098	393	5.19422	432	4.61395e-17	-1.16327	16.3359	Downregulated
--	6.88023	1164	6.88875	1117	8.03056	1360	2.52508	434	2.03908	376	1.82151	348	7.30078e-30	-1.46693	29.1366	Downregulated
ANKRD1	16.7304	1394	19.6167	1617	22.9136	1958	3.03556	264	3.90671	325	4.07204	362	1.97788e-56	-2.19971	55.7038	Downregulated
FRA10AC1	3.60611	469	3.3273	428	4.24726	567	0.664314	90	0.55194	72	0.750436	104	7.35338e-30	-2.27894	29.1335	Downregulated
ADD3	10.2405	1848	12.0844	2156	12.6911	2346	2.34939	438	2.3123	421	1.87521	365	1.11364e-76	-2.18853	75.9533	Downregulated
MKI67	7.84534	4186	6.73542	3555	8.42804	4613	3.09799	1720	2.77169	1475	3.02263	1718	2.87613e-36	-1.14777	35.5412	Downregulated
LIN7C	2.68528	530	2.38969	467	3.1174	631	0.844471	174	0.647481	128	0.689926	145	5.39394e-20	-1.68072	19.2681	Downregulated
ZNF215	0.987498	132	1.16792	149	1.59887	194	0.349302	51	0.465374	62	0.296953	45	6.36975e-06	-1.3957	5.19588	Downregulated
HSD17B12	20.4995	2204	20.6693	2188	26.0511	2853	5.51437	612	4.49267	473	4.42824	511	2.67293e-64	-1.99714	63.573	Downregulated
APIP	18.2551	1050	22.4693	1278	19.3549	1150	8.16838	489	8.60657	494	8.46827	519	2.58726e-17	-1.03039	16.5872	Downregulated
CCDC82	2.39186	359	2.08052	321	4.25256	563	0.438135	76	0.097818	32	0.260845	40	9.66767e-23	-2.88185	22.0147	Downregulated
ZC3H12C	1.39929	562	1.58897	632	2.10533	868	0.415736	174	0.290039	117	0.294086	126	6.36861e-27	-2.11837	26.196	Downregulated
NPAT	1.0461	270	0.865358	221	1.078	285	0.204298	55	0.238782	62	0.290539	80	1.07283e-12	-1.79677	11.9695	Downregulated
ATM	0.494916	271	0.434047	218	0.732347	372	0.124444	66	0.038049	21	0.06651	39	5.76858e-15	-2.58994	14.2389	Downregulated
AASDHPPT	9.5328	1186	9.45383	1163	10.5273	1343	3.75042	486	2.87716	357	3.20918	417	3.3827e-27	-1.36932	26.4707	Downregulated
CCDC15	0.321169	54	0.278048	46	0.328579	57	0.045668	8	0.075169	13	0.020582	4	5.15583e-05	-2.45482	4.2877	Downregulated
CHEK1	14.1408	1563	15.2885	1865	15.9561	1975	6.86362	649	7.77463	807	8.88628	879	6.72281e-17	-1.02665	16.1724	Downregulated
TM7SF2	1.67742	120	1.71109	121	1.59992	111	2.69975	199	3.21065	224	3.53742	226	2.70994e-06	1.06351	5.56704	Upregulated
HMGA2	33.3488	5979	31.5244	5604	34.9211	6472	10.4552	1945	10.4674	1815	12.8193	2318	3.10256e-66	-1.3908	65.5083	Downregulated
CNKSR2	1.01535	235	1.12412	258	1.35148	295	0.172323	43	0.177536	43	0.101173	28	9.98245e-21	-2.60016	20.0008	Downregulated
MPP7	0.372699	80	0.376086	80	0.270526	59	0	0	0.071029	16	0.057034	13	2.28564e-05	-2.73432	4.64099	Downregulated
ITGB1	138.916	21172	135.977	20559	153.894	23996	42.7752	6813	39.7736	6042	39.8878	6499	9.10362e-141	-1.58064	140.041	Downregulated
ARID5B	0.713796	238	0.584055	192	1.08775	363	0.361655	117	0.258142	86	0.343892	122	3.35023e-05	-1.10024	4.47492	Downregulated
MIA2	5.58116	847	8.48368	1024	7.6305	1126	1.02585	157	1.52302	187	1.11955	194	2.9346e-51	-2.2928	50.5325	Downregulated
HNMT	3.47275	200	2.14626	172	2.53565	164	1.76292	59	1.1908	47	2.0296	89	1.69539e-05	-1.28837	4.77073	Downregulated
PDCD4	17.6165	2641	18.7359	2774	20.2546	3086	6.74765	1038	6.70003	998	6.56707	1067	2.70522e-52	-1.27074	51.5678	Downregulated
--	0.501096	103	0.349769	71	0.453852	96	0.046958	10	0.019738	5	0.03306	9	6.78042e-11	-3.31373	10.1687	Downregulated
ATPSCKMT	2.65691	178	2.47212	165	2.15408	159	1.22444	77	1.04714	65	1.0553	69	8.54086e-05	-1.07112	4.0685	Downregulated
DOCK1	7.29921	2085	6.25314	1748	7.9335	2318	2.71065	792	3.13657	887	3.00511	914	8.29812e-22	-1.06105	21.081	Downregulated
DIXDC1	1.05784	252	1.31095	306	1.39455	352	0.357653	94	0.461352	111	0.322067	84	3.26665e-10	-1.46468	9.4859	Downregulated
NKAPD1	5.01169	771	6.15453	923	6.56184	988	1.62072	263	1.83863	283	1.8939	315	7.70646e-25	-1.4559	24.1131	Downregulated
FREM2	0.264686	179	0.223444	150	0.380726	265	0.04218	30	0.049853	34	0.056763	41	5.34035e-13	-2.31143	12.2724	Downregulated
CRIM1	16.9674	4180	17.4498	4235	20.6756	5210	5.66878	1468	6.5066	1603	5.82575	1510	1.20113e-53	-1.38531	52.9204	Downregulated
ITPR1	1.47274	311	0.823901	288	1.25355	475	0.515047	137	0.303028	75	0.555586	110	8.1789e-10	-1.5527	9.08731	Downregulated
SLC7A11	2.79829	1136	4.11936	1654	4.53711	1889	0.434675	184	0.515411	209	0.549353	238	1.20333e-61	-2.70416	60.9196	Downregulated
THRB	2.85743	838	3.16458	841	3.63468	1086	1.32856	365	1.66415	430	1.14534	318	7.2738e-13	-1.1212	12.1382	Downregulated
NGLY1	6.82777	678	7.37783	733	7.60709	735	2.00034	217	2.9309	264	3.1471	326	1.51732e-14	-1.23136	13.8189	Downregulated
UEVLD	1.947	318	2.42089	409	2.5047	400	0.517157	93	0.914135	91	0.492106	59	1.27885e-17	-2.02498	16.8932	Downregulated
TMEM263	11.3662	1522	12.1179	1634	12.1297	1729	3.41125	487	3.75958	523	3.32	487	1.59399e-45	-1.52173	44.7975	Downregulated
IPMK	2.1224	548	2.13002	544	3.16567	839	0.354926	96	0.243239	63	0.190398	53	3.08813e-38	-2.99607	37.5103	Downregulated
RAD9B	1.33321	155	1.56029	172	1.77537	213	0.502946	41	0.74916	71	0.895709	75	1.05092e-05	-1.34315	4.97843	Downregulated
SLC2A13	1.19958	351	0.937198	267	1.4872	439	0.334726	103	0.263138	78	0.348741	100	1.4238e-13	-1.72657	12.8466	Downregulated
GXYLT1	2.20478	696	2.4424	620	2.54696	753	0.465837	153	0.884673	130	0.29852	101	6.83061e-35	-2.24319	34.1655	Downregulated
TWF1	21.594	2757	24.0016	3101	25.777	3381	3.92023	523	2.83729	396	2.80114	383	2.74365e-112	-2.64258	111.562	Downregulated
EIF4E	4.00848	1864	4.46945	1936	8.74332	2103	1.82181	726	1.54853	692	2.0278	768	4.91572e-42	-1.25104	41.3084	Downregulated
MAGI1	1.9673	602	1.83396	549	2.21542	710	0.698345	226	0.766045	233	0.941964	281	3.9425e-13	-1.14749	12.4042	Downregulated
TEX30	20.1532	987	19.6839	1035	22.8043	1162	8.11614	414	7.86008	383	8.0134	421	2.40009e-24	-1.20342	23.6198	Downregulated
CSNK1G3	3.95726	616	4.43152	632	4.75768	736	0.673658	137	0.372128	73	0.575809	117	5.161e-35	-2.42222	34.2873	Downregulated
SRFBP1	2.93052	353	3.96455	472	4.61583	569	0.752572	95	0.318577	39	0.37754	49	3.21468e-23	-2.74478	22.4929	Downregulated
MBIP	9.13598	617	10.5565	708	11.0091	768	2.30809	165	2.57012	177	2.84447	211	8.50699e-28	-1.73797	27.0702	Downregulated
MIPOL1	0.726607	163	1.42245	248	0.617232	181	0.137187	44	0.050175	16	0.069999	23	3.53091e-13	-2.65945	12.4521	Downregulated
NUBPL	2.30566	295	2.68499	341	2.3227	306	0.937287	126	0.997432	124	0.822888	114	1.05316e-08	-1.18963	7.9775	Downregulated
NEK7	4.82721	837	5.82245	1006	6.74814	1209	1.03212	188	0.806035	141	0.765108	143	1.68951e-51	-2.50653	50.7722	Downregulated
FER	0.749928	342	0.725989	328	0.752333	389	0.089582	39	0.089303	42	0.072729	40	9.88081e-35	-2.94501	34.0052	Downregulated
ANKRD50	1.1846	439	1.01996	374	1.2706	483	0.263612	102	0.100553	38	0.190746	76	5.37374e-20	-2.40851	19.2697	Downregulated
UPF2	2.14791	471	1.58016	358	2.63592	634	0.309618	76	0.205507	48	0.414694	104	1.48555e-22	-2.50203	21.8281	Downregulated
SCLT1	5.82305	606	6.44126	685	7.02261	700	3.02855	269	4.02377	320	3.06292	269	2.50897e-11	-1.0283	10.6005	Downregulated
C4orf33	3.07269	241	2.47954	177	2.91566	235	0.209633	57	0.912285	61	0.281761	53	1.14043e-10	-1.7477	9.94293	Downregulated
EPS8	8.52526	1412	8.80715	1462	12.1032	2082	2.31213	414	2.01401	387	1.51842	312	6.57432e-39	-1.96262	38.1821	Downregulated
FHIP2A	3.62306	887	3.11199	750	4.27135	1062	1.0389	264	0.716142	175	0.89284	233	5.61478e-28	-1.82352	27.2507	Downregulated
TEX9	0.616077	57	0.824402	73	0.603624	56	0.091289	11	0.108697	9	0.047279	4	1.43371e-06	-2.76953	5.84354	Downregulated
QTRT2	7.76279	1266	8.00186	1291	8.20354	1380	3.08958	521	3.10489	524	3.47953	611	5.24606e-23	-1.06841	22.2802	Downregulated
MMAA	1.70627	219	1.8885	192	2.38751	214	0.204986	64	1.23223	93	0.408242	49	1.58965e-06	-1.40944	5.7987	Downregulated
NR3C2	0.558595	139	0.375412	93	0.866035	222	0.193917	51	0.102168	26	0.150823	40	3.85645e-06	-1.76763	5.41381	Downregulated
KIN	1.47955	396	1.35315	358	1.53637	421	0.40301	113	0.414939	111	0.426404	122	1.37746e-16	-1.58144	15.8609	Downregulated
ANKAR	0.467859	77	0.424955	68	0.505384	84	0.129862	24	0.218892	35	0.07774	16	0.00166481	-1.41562	2.77864	Downregulated
MFSD6	1.61716	327	1.80728	347	1.99124	397	0.534869	113	0.742284	150	0.714864	150	5.22664e-09	-1.18949	8.28178	Downregulated
ASAP2	3.48917	834	3.99951	948	4.55429	1116	0.969225	241	1.2175	287	1.31948	336	3.91293e-25	-1.56188	24.4075	Downregulated
ADAM17	7.97923	1482	6.67954	1225	8.20027	1560	2.28528	369	2.04367	379	2.6522	525	8.32472e-30	-1.56558	29.0796	Downregulated
WWC2	5.25374	1810	5.89643	1775	6.52422	2154	0.964271	312	0.973295	261	0.720345	254	6.34538e-105	-2.60973	104.198	Downregulated
CENPU	9.59074	747	9.09799	692	10.9497	834	2.21254	183	2.34658	189	2.71345	227	4.24194e-31	-1.74197	30.3724	Downregulated
BICD1	4.18944	629	4.71827	574	4.91725	742	2.37397	257	2.06255	261	2.64469	270	1.00255e-13	-1.11838	12.9989	Downregulated
SAV1	5.83648	734	5.69937	723	5.91011	769	2.17746	293	2.06226	262	2.1059	287	2.09134e-19	-1.22126	18.6796	Downregulated
CCDC122	2.00062	155	1.72708	146	1.73692	148	0.261005	23	0.423164	34	0.167835	16	2.90784e-11	-2.43087	10.5364	Downregulated
GUF1	5.70288	1068	6.92608	1283	7.76313	1491	1.52678	298	1.43325	268	1.18675	237	1.62515e-46	-2.07061	45.7891	Downregulated
SACS	1.36552	883	1.07039	699	1.54564	1046	0.132839	90	0.203863	132	0.312553	215	7.9266e-27	-2.40867	26.1009	Downregulated
CENPJ	0.981584	170	1.18874	206	1.35786	256	0.138779	30	0.112278	24	0.114485	23	2.5216e-19	-2.84952	18.5983	Downregulated
TMEM267	3.47337	379	5.5773	568	6.17786	687	1.08774	138	1.30321	162	2.38862	253	3.46826e-09	-1.38075	8.45989	Downregulated
PARP8	2.13867	460	2.34267	467	2.63826	664	1.23058	219	0.683293	195	0.930866	150	7.75137e-11	-1.30419	10.1106	Downregulated
CACUL1	4.19005	1995	4.00161	1881	4.44301	2166	1.72775	856	1.82984	869	1.65646	840	7.50709e-29	-1.05173	28.1245	Downregulated
DST	1.4482	987	1.21633	808	1.58714	1190	0.270716	212	0.236894	164	0.355355	203	1.34581e-42	-2.18212	41.871	Downregulated
BEND6	1.75741	203	2.1318	235	1.98029	234	0.368959	50	0.08985	12	0.341284	40	1.03974e-12	-2.54904	11.9831	Downregulated
AP1S3	2.93692	272	3.02314	284	3.36364	342	1.04083	87	0.696587	69	0.450815	51	2.23574e-14	-1.92873	13.6506	Downregulated
RABGAP1L	2.81055	397	2.64717	406	2.97432	446	0.654247	107	0.831687	130	0.880893	122	2.71656e-17	-1.61402	16.566	Downregulated
TLCD4	12.162	3456	14.0127	3943	14.8997	4356	3.52253	1042	2.94767	836	2.51288	750	1.41429e-66	-1.97509	65.8495	Downregulated
GPATCH11	2.0949	336	2.33275	380	2.57222	433	0.465367	80	0.211369	35	0.266297	47	1.73097e-23	-2.64496	22.7617	Downregulated
POU4F1	0.808141	155	0.484446	92	0.835291	164	0.243632	49	0.240791	46	0.133491	28	2.53601e-05	-1.548	4.59585	Downregulated
OBI1	3.80794	566	3.34877	492	3.96161	604	1.00701	156	0.468665	70	0.690609	110	4.65426e-21	-2.12849	20.3321	Downregulated
SETBP1	0.315199	123	0.310673	129	0.463576	188	0.146399	64	0.251514	42	0.150655	68	0.000296308	-1.1558	3.52826	Downregulated
ARL14EP	4.25889	440	4.68047	476	5.18419	546	1.59975	173	1.48591	152	0.962559	106	2.32952e-14	-1.57299	13.6327	Downregulated
HAUS1	29.0119	1368	28.1685	1312	29.9024	1441	7.62377	376	13.7709	650	12.6587	637	9.22057e-12	-1.12451	11.0352	Downregulated
PDE3B	0.998356	256	1.22272	310	1.09656	288	0.139849	38	0.135619	35	0.138282	38	3.81915e-26	-2.76273	25.418	Downregulated
UHMK1	6.57266	2345	6.80591	2396	8.61262	3152	2.51699	935	2.62119	933	2.31902	882	5.3004e-35	-1.33282	34.2757	Downregulated
POC5	2.72535	256	3.21319	297	3.06984	292	1.15819	114	0.904806	85	1.27088	127	1.01811e-07	-1.19688	6.9922	Downregulated
CWF19L2	1.35058	187	1.4604	200	1.42184	202	0.29034	42	0.17869	25	0.131084	20	4.21335e-15	-2.57585	14.3754	Downregulated
JMY	1.33799	510	1.09855	414	1.81678	710	0.34736	138	0.256837	98	0.227427	93	2.36145e-21	-2.12216	20.6268	Downregulated
HOMER1	2.00298	496	2.10665	516	2.96365	753	0.372801	96	0.343964	85	0.278323	74	1.10012e-35	-2.60037	34.9586	Downregulated
XRCC4	3.9486	266	5.32724	353	4.87336	345	0.65573	47	0.872402	60	0.867067	62	1.96534e-21	-2.32837	20.7066	Downregulated
ZNF776	1.39	310	1.57608	348	1.28089	278	0.355681	80	0.854948	179	0.755358	141	0.000131641	-1.04188	3.88061	Downregulated
SUV39H2	4.91778	490	5.72051	605	6.71066	556	1.16535	152	1.00793	128	1.68175	215	6.68873e-16	-1.56323	15.1747	Downregulated
DCLRE1C	1.20982	138	1.34738	140	1.62254	178	0.179159	25	0.181605	22	0.206727	28	9.14613e-13	-2.42062	12.0388	Downregulated
USP12	6.00031	1069	6.28105	1145	5.66421	1104	1.19006	237	1.71866	279	1.39824	207	6.90618e-43	-2.01237	42.1608	Downregulated
CAMK4	0.911144	397	0.827004	422	0.763245	404	0.316634	170	0.1218	63	0.227488	125	1.0595e-09	-1.60024	8.9749	Downregulated
TRIM36	0.744824	93	0.79003	96	0.968202	124	0.510123	35	0.542513	34	0.394323	28	4.34784e-05	-1.50124	4.36173	Downregulated
PAN3	3.24111	613	2.92044	581	3.05116	631	0.882346	188	0.756381	155	0.20197	26	0.00776451	-2.106	2.10989	Downregulated
TMEM123	28.5338	4298	29.8356	4441	35.855	5540	7.28687	1142	5.2728	792	4.78821	757	3.22733e-24	-2.22115	23.4912	Downregulated
MBNL1	9.39333	2335	11.7302	2788	13.7406	3272	2.25419	603	1.99007	537	1.83048	510	7.35953e-77	-2.15988	76.1331	Downregulated
NADK2	5.60374	678	5.63792	633	6.20488	805	2.17753	214	1.34932	167	1.73919	197	1.1486e-26	-1.68914	25.9398	Downregulated
GJA1	2.7234	354	2.65518	341	4.02413	537	1.1218	155	0.69712	91	1.10546	157	1.33099e-09	-1.42976	8.87582	Downregulated
GPR180	1.70588	634	2.35423	865	2.72067	1037	0.517853	201	0.556304	206	0.481658	191	2.13175e-27	-1.89498	26.6713	Downregulated
--	0.67068	91	0.475213	66	1.1689	141	0.19217	34	0.223346	39	0.086388	15	0.000635211	-1.55518	3.19708	Downregulated
IFIT5	1.87535	317	2.25892	378	2.33261	405	0.886708	156	0.869913	147	0.71059	128	4.9152e-09	-1.16547	8.30846	Downregulated
SLC16A12	3.07923	446	2.78318	461	3.14831	507	0.916303	121	0.462024	90	0.715853	100	7.06941e-26	-2.00275	25.1506	Downregulated
HNRNPDL	73.8549	7178	64.841	6920	65.0893	7970	22.8683	2774	25.2732	2698	29.5177	3080	9.54079e-69	-1.18557	68.0204	Downregulated
UTRN	2.22457	1150	2.16379	1107	3.02874	1453	0.420648	228	0.604944	203	0.580815	236	3.60273e-64	-2.29122	63.4434	Downregulated
GGPS1	12.7858	1558	14.8525	1666	16.7721	1914	5.21084	661	5.3456	619	5.3069	666	9.23696e-33	-1.21682	32.0345	Downregulated
--	0.32967	126	0.202349	77	0.358075	118	0.061305	25	0.078344	30	0.049525	21	2.19895e-06	-1.88987	5.65778	Downregulated
RAD17	4.3345	517	4.95214	569	4.76581	620	0.893644	124	0.706111	96	0.836751	122	1.54727e-33	-2.13748	32.8104	Downregulated
PLOD2	45.4951	7061	44.4666	6801	52.3823	8353	8.41232	1362	7.55923	1086	7.9387	1289	5.72553e-173	-2.38901	172.242	Downregulated
SREK1IP1	1.16035	336	1.18098	339	1.3431	399	0.206968	63	0.099936	29	0.170646	53	7.88451e-26	-2.71066	25.1032	Downregulated
CWC27	7.9611	697	8.50224	736	10.2886	924	0.981712	91	0.737034	65	0.74887	71	6.98782e-67	-3.19108	66.1557	Downregulated
SRP19	14.3472	942	13.8391	1022	16.1634	1199	3.18403	288	3.56202	243	5.41225	358	2.97403e-30	-1.65108	29.5267	Downregulated
CENPH	32.7936	1910	43.9631	2543	38.1721	2272	11.4435	692	17.3228	1010	12.1977	760	3.65216e-18	-1.26151	17.4375	Downregulated
CAST	22.7817	3967	30.5569	4304	30.9374	4635	10.5534	1179	7.95126	1262	8.05607	1435	2.82179e-74	-1.55323	73.5495	Downregulated
SCOC	13.7225	1171	18.7688	1448	20.5838	1658	4.2028	391	3.06576	288	3.65737	331	4.48898e-41	-1.89816	40.3479	Downregulated
CETN3	3.88261	247	4.26023	334	6.21234	396	0.672644	67	0.706055	64	1.34835	91	2.51554e-15	-1.95469	14.5994	Downregulated
SMARCA5	7.3722	2458	7.19102	2372	8.61477	2947	1.2408	431	1.163	387	1.04595	372	7.24009e-122	-2.5225	121.14	Downregulated
HNRNPU	67.9912	17710	62.6486	16643	71.8045	19948	24.4304	7075	27.0361	7602	28.2859	7815	2.04816e-57	-1.08701	56.6886	Downregulated
RANBP2	2.21629	1093	2.04951	1000	2.45929	1244	0.317201	163	0.242184	119	0.217011	114	2.6943e-74	-2.89029	73.5696	Downregulated
AHCTF1	6.48156	2400	6.54602	2416	8.6524	3321	0.898544	351	0.632358	237	0.591458	236	1.14881e-101	-3.11629	100.94	Downregulated
TMEM87B	2.98759	656	2.43899	528	3.23599	728	1.03783	237	1.08731	238	0.92674	217	7.55962e-15	-1.27949	14.1215	Downregulated
CCDC148	0.530244	59	0.324237	43	0.497065	65	0.027603	4	0	0	0.119531	17	0.000142714	-2.83488	3.84553	Downregulated
RBMS1	11.5239	1920	10.5007	1816	10.7095	1834	3.40428	625	4.13654	509	2.56825	486	1.03033e-42	-1.60014	41.987	Downregulated
ASAP1	12.8787	3207	11.9237	2731	14.4138	3583	3.7413	1012	4.11035	1094	4.04653	1066	2.68151e-45	-1.39976	44.5716	Downregulated
TRAPPC8	2.85806	722	3.07636	798	4.26475	1147	0.592627	162	0.38845	102	0.573245	160	1.08033e-37	-2.46927	36.9664	Downregulated
PTPRD	3.03821	1148	2.76445	1141	3.40348	1171	1.04449	389	0.955329	398	1.35393	445	8.1427e-30	-1.30914	29.0892	Downregulated
CFDP1	19.2977	951	23.3962	1085	21.8188	1116	6.58724	322	7.48308	357	8.68616	432	6.46367e-23	-1.32352	22.1895	Downregulated
JAZF1	0.99925	133	0.904643	119	1.3511	183	0.354389	50	0.253049	34	0.176292	25	4.42911e-07	-1.80557	6.35368	Downregulated
KCNJ16	1.48139	252	1.47957	250	1.37634	242	0.326454	60	0.38278	68	0.28476	54	2.04679e-13	-1.84753	12.6889	Downregulated
TRIP12	12.5232	3365	11.663	2938	8.47261	3544	3.17446	1365	4.50647	1016	2.96817	1314	8.41355e-34	-1.23447	33.075	Downregulated
CEBPG	9.6289	1666	11.5104	1960	11.3585	1992	4.64542	836	4.62883	781	4.29244	791	1.49056e-24	-1.03889	23.8267	Downregulated
MCOLN2	1.9843	228	3.23858	374	2.48054	302	0.896336	113	0.781262	95	1.3537	175	4.7462e-05	-1.06632	4.32365	Downregulated
DDAH1	20.3325	3383	23.8057	3889	22.4333	3795	8.89727	1530	10.4526	1732	8.79064	1547	1.49965e-27	-1.01761	26.824	Downregulated
SREK1	2.50862	657	2.57477	655	4.56392	995	0.272982	82	0.203975	54	0.264181	70	4.83859e-57	-3.29856	56.3153	Downregulated
CHD1	2.18508	720	2.2297	752	2.48364	767	0.274281	98	0.205844	60	0.212031	77	2.32659e-63	-3.07271	62.6333	Downregulated
DGKE	0.649802	218	0.712526	226	0.906014	322	0.303247	86	0.202749	52	0.13316	45	1.16974e-10	-1.87604	9.93191	Downregulated
HS2ST1	7.0161	1967	7.00394	1937	8.47991	2441	1.95675	568	1.44474	392	1.80723	504	6.45582e-55	-1.93359	54.19	Downregulated
CACNA2D1	1.36513	433	1.46956	463	1.71004	559	0.284475	95	0.216206	69	0.306436	104	4.81584e-29	-2.25993	28.3173	Downregulated
ZUP1	3.35806	311	3.43558	314	3.37481	320	0.755785	73	0.760953	71	0.559295	56	6.41302e-19	-2.05581	18.1929	Downregulated
NUS1	13.8584	2727	15.8756	3091	18.124	3659	4.3052	882	4.24785	834	3.94418	827	6.93636e-65	-1.71152	64.1589	Downregulated
PPP2R5E	3.28049	920	4.29116	1156	4.13699	1183	1.07361	314	0.88863	249	0.918069	275	3.29192e-36	-1.77678	35.4826	Downregulated
AK5	17.2856	2365	19.4573	2634	21.1632	2970	6.94896	990	8.18986	1117	7.17303	1046	6.27883e-31	-1.15117	30.2021	Downregulated
IMPACT	4.04027	636	4.29058	668	4.9186	798	1.12451	187	1.03689	165	1.19925	199	1.52662e-29	-1.74871	28.8163	Downregulated
TBCEL	2.02165	414	2.99538	389	3.25973	541	0.80607	130	0.665012	143	0.958909	172	3.98507e-13	-1.40978	12.3996	Downregulated
TOMM70	14.0411	2606	15.7346	2888	18.5171	3525	5.43796	1050	6.12143	1132	5.9051	1167	1.45313e-34	-1.24275	33.8377	Downregulated
CEP112	0.400524	61	0.625352	93	0.519385	77	0.098297	17	0	0	0.056391	10	3.90903e-06	-2.93075	5.40793	Downregulated
MIA3	7.43161	1179	4.51113	939	8.08252	1352	0.929241	298	1.04704	278	0.825733	294	1.88109e-37	-1.81044	36.7256	Downregulated
TNIK	11.2261	2802	10.113	2531	12.7199	3439	5.81409	1107	4.24189	839	4.37303	930	5.39379e-36	-1.42408	35.2681	Downregulated
ENAH	12.8639	6708	13.5566	6613	16.1368	8136	2.81143	1408	2.37932	1087	2.83351	1396	3.66678e-140	-2.28161	139.436	Downregulated
CCSAP	2.21219	474	2.1775	465	2.10689	466	0.748064	168	0.701373	151	0.626072	144	6.53232e-16	-1.41958	15.1849	Downregulated
SH3RF1	4.12767	916	5.14987	1131	4.91438	1119	1.53512	355	1.73228	384	1.55638	368	5.46891e-24	-1.33174	23.2621	Downregulated
DIPK1A	1.90746	188	2.23039	213	2.19063	206	0.326117	29	0.38307	35	0.627059	72	1.41521e-09	-1.98612	8.84918	Downregulated
SRSF12	1.62614	247	1.75806	253	1.51311	236	0.470055	74	0.692129	105	0.679863	110	1.72072e-06	-1.16803	5.76429	Downregulated
CXADR	1.1647	172	1.71929	186	1.33888	226	0.933417	90	0.721292	60	0.639851	66	4.91394e-06	-1.25071	5.30857	Downregulated
C21H21orf91	1.42062	325	1.51808	333	1.56232	347	0.361125	79	0.293449	67	0.271215	67	5.92405e-21	-2.05601	20.2274	Downregulated
GABPA	2.80128	589	3.14058	670	3.72803	824	0.825421	182	0.529521	112	0.359589	84	1.65507e-23	-2.27303	22.7812	Downregulated
ADAMTS1	5.65397	1236	7.92004	1709	9.11116	2041	2.09312	476	3.38565	738	3.27734	763	8.84095e-05	-1.14537	4.0535	Downregulated
ADAMTS5	0.143918	55	0.160515	61	0.167626	66	0.058406	24	0.039932	16	0.034835	15	0.00142279	-1.54247	2.84686	Downregulated
APOOL	5.22873	667	6.17894	690	7.71117	851	3.60262	286	2.78814	214	4.134	345	4.04615e-13	-1.20681	12.393	Downregulated
AK9	1.46057	150	1.14121	115	0.946832	107	0.140623	16	0.207396	23	0.374676	44	1.00403e-06	-1.99557	5.99826	Downregulated
ATP6V1C1	12.8858	2193	17.3021	2461	17.149	2837	4.82191	729	5.47259	616	4.97426	597	6.69014e-57	-1.76183	56.1746	Downregulated
OTUD6B	2.12681	294	2.79064	383	3.16423	449	0.326719	50	0.481399	70	0.319991	50	2.73093e-24	-2.5359	23.5637	Downregulated
CDK19	3.81068	1002	4.14787	1069	4.7789	1289	1.37193	376	1.33821	351	1.27931	359	4.09114e-30	-1.44398	29.3882	Downregulated
--	0.21118	94	0.291629	128	0.341917	155	0.096612	45	0.130582	47	0.116981	55	0.000434357	-1.17273	3.36215	Downregulated
AGPAT5	9.35071	1446	9.74345	1495	9.86345	1569	2.95044	477	2.70968	419	2.61147	432	1.67117e-48	-1.5816	47.777	Downregulated
HSPA13	12.7479	2139	15.3907	2554	17.8522	3072	2.26042	395	1.84209	308	2.40855	431	7.26721e-92	-2.59332	91.1386	Downregulated
USP25	11.7005	2135	11.5215	2271	14.04	2665	2.05954	375	1.48752	318	1.4461	283	2.60604e-108	-2.6705	107.584	Downregulated
--	3.74599	236	4.14166	318	3.99744	276	1.40459	101	1.32679	68	1.18805	80	2.52256e-10	-1.55774	9.59816	Downregulated
C16orf87	4.33845	437	4.05506	445	4.58641	510	1.02372	138	0.686194	79	0.574834	88	2.68248e-20	-2.00802	19.5715	Downregulated
SLC16A1	39.5402	6245	43.0403	6942	47.4615	7894	12.383	2098	11.0853	1801	12.4549	2146	1.91436e-88	-1.61966	87.718	Downregulated
NIFK	17.5763	1275	21.0265	1517	25.0759	1865	4.24567	318	5.24048	371	5.086	395	5.30541e-44	-1.91613	43.2753	Downregulated
MIER3	1.43765	316	1.3813	300	1.70301	383	0.233377	54	0.224022	50	0.195153	46	1.08042e-26	-2.54932	25.9664	Downregulated
C9H9orf85	1.56476	92	2.46392	135	1.77728	101	0.362729	24	0.901673	45	0.955494	65	0.00550626	-1.11693	2.25914	Downregulated
--	2.61303	205	2.36032	179	3.18239	249	0.86498	69	0.924823	72	1.1781	98	3.07898e-06	-1.22298	5.51159	Downregulated
TTN	0.035974	166	0.050861	232	0.063634	301	0.015841	76	0.028161	112	0.023174	114	0.000239154	-1.02035	3.62132	Downregulated
KCTD18	1.53978	182	2.43574	299	2.70313	299	0.609944	79	0.895064	111	0.876722	116	1.26535e-05	-1.16386	4.89779	Downregulated
FAM126B	0.524055	197	0.66142	255	0.514323	206	0.085727	36	0.145616	57	0.148426	60	3.44262e-11	-1.92449	10.4631	Downregulated
RNF20	5.29084	868	5.2363	858	6.24134	1047	2.04966	354	1.9834	328	1.98013	350	6.67704e-22	-1.2417	21.1754	Downregulated
SLC26A2	1.98401	675	2.44144	822	2.94127	1026	0.472267	168	0.494175	168	0.399337	145	3.00333e-37	-2.20127	36.5224	Downregulated
MED7	2.48855	209	2.13639	198	2.93965	303	1.1257	115	1.37803	98	0.895404	95	4.86986e-05	-1.01554	4.31248	Downregulated
RASA2	2.07234	490	2.0171	472	2.59926	630	0.326202	81	0.322552	76	0.391626	99	7.52877e-36	-2.45307	35.1233	Downregulated
RMND1	16.6259	1286	17.178	1364	17.7116	1449	6.00957	496	6.94635	574	6.853	580	1.42789e-23	-1.12923	22.8453	Downregulated
VBP1	37.8022	2683	45.0981	3166	44.844	3264	13.3793	988	13.6546	966	14.2643	1078	1.0212e-53	-1.40535	52.9909	Downregulated
CLIC2	6.85292	766	8.15832	891	8.08162	920	2.9185	340	3.11269	347	3.29513	383	1.92162e-16	-1.08568	15.7163	Downregulated
MICU3	0.564912	64	0.351297	59	0.592664	103	0.111673	20	0.011866	2	0.096424	18	7.05173e-05	-2.32365	4.1517	Downregulated
GRIP1	0.384326	68	0.331812	73	0.299176	68	0.037301	9	0.24876	15	0.067021	16	6.6538e-06	-2.2047	5.17693	Downregulated
VPS37A	5.56287	1098	5.93939	1173	5.70828	1137	1.9241	408	2.82709	550	2.34188	494	1.1896e-14	-1.04672	13.9246	Downregulated
PSD3	2.20558	1075	2.97223	1205	3.49164	1615	0.652513	334	0.554237	227	0.689247	237	4.40059e-37	-2.09969	36.3565	Downregulated
CARNMT1	0.848139	149	1.35631	234	1.42611	255	0.187717	34	0.36394	64	0.286832	48	1.54972e-09	-1.93483	8.80975	Downregulated
GNAQ	2.06311	568	2.3016	627	2.39034	675	0.570081	164	0.895677	246	0.577013	170	1.94333e-15	-1.49847	14.7115	Downregulated
MMP16	0.443304	216	0.390688	188	0.429055	215	0.080803	41	0.101674	50	0.069632	37	2.50051e-13	-2.08747	12.602	Downregulated
DCK	15.1921	1733	17.4418	1948	16.8133	1947	5.16398	613	6.04802	684	5.45379	664	4.36228e-38	-1.33752	37.3603	Downregulated
ADAMTS3	3.93133	1061	4.02326	1074	4.75263	1315	1.04213	293	0.867416	234	0.769176	221	4.72041e-45	-2.01955	44.326	Downregulated
DPY19L4	4.7839	1015	4.55623	972	4.66708	1111	1.06522	225	0.68213	177	0.759267	171	2.65851e-54	-2.25111	53.5754	Downregulated
CFAP418	0.635545	90	0.78847	110	0.776941	112	0.135859	20	0.096212	14	0.277304	42	1.4406e-05	-1.86796	4.84146	Downregulated
USP16	4.81519	601	5.41149	668	5.51983	702	0.471521	62	0.38511	49	0.332523	45	7.38897e-69	-3.47572	68.1314	Downregulated
CCT8	71.3849	6023	77.6619	6481	80.8544	6998	28.4686	2500	29.0928	2447	29.2773	2632	8.59545e-68	-1.18067	67.0657	Downregulated
BACH1	2.83076	676	3.44557	799	3.62025	902	0.975975	203	0.524206	97	0.397089	103	2.04395e-26	-2.37665	25.6895	Downregulated
TIAM1	1.00132	304	0.840599	252	1.00435	313	0.422037	134	0.410875	125	0.321472	104	1.1885e-06	-1.07342	5.925	Downregulated
RPGR	1.20121	157	1.16566	156	1.96058	265	0.15573	22	0.108547	19	0.036598	7	2.47196e-17	-3.39098	16.607	Downregulated
PCGF6	12.3252	1158	12.2457	1137	14.7076	1416	4.91815	481	4.94139	463	4.9963	500	5.10734e-24	-1.17719	23.2918	Downregulated
SFR1	4.75601	302	6.30719	395	5.78448	376	1.39803	93	0.929401	59	1.3299	90	1.69815e-17	-1.97083	16.77	Downregulated
MTERF3	12.1816	745	11.3225	678	14.9665	911	4.18534	260	4.88446	285	4.74667	295	4.09517e-18	-1.28832	17.3877	Downregulated
FBXO43	1.12107	143	0.951784	119	1.12505	146	0.422626	55	0.317767	42	0.505899	70	0.000423899	-1.1122	3.37274	Downregulated
PHF6	8.43661	1591	9.29716	1744	11.1257	2170	2.2143	435	1.34416	248	1.59287	317	8.67038e-48	-2.27782	47.062	Downregulated
CD109	8.6031	3306	8.50915	3235	9.85487	3936	2.68961	1076	2.22457	874	2.85126	1198	5.98665e-55	-1.55439	54.2228	Downregulated
KAT6B	0.97632	332	0.878495	306	1.15096	415	0.357066	78	0.245394	87	0.17266	64	2.81458e-18	-2.01073	17.5506	Downregulated
BAG4	2.8773	538	2.48354	461	2.40613	463	1.15586	190	1.4141	201	0.749414	149	4.91397e-11	-1.25253	10.3086	Downregulated
TBC1D31	4.12259	535	4.39273	563	4.75699	640	1.13837	151	0.776495	95	1.02845	128	7.79762e-28	-2.03581	27.108	Downregulated
ATAD2	12.7776	2994	12.7795	2960	15.9547	3834	2.2494	549	1.5064	352	1.66553	416	6.03045e-97	-2.70993	96.2197	Downregulated
SASS6	1.83317	300	2.484	402	2.163	363	0.192239	33	0.1465	24	0.248746	44	1.85218e-33	-3.22213	32.7323	Downregulated
VPS8	1.1327	237	1.18407	245	1.63938	339	0.510656	103	0.423606	85	0.498279	112	6.50674e-08	-1.26816	7.18664	Downregulated
BUB1B	13.6362	2138	13.5636	2104	14.8416	2387	5.57822	910	5.4321	849	5.31022	883	8.03466e-38	-1.14389	37.095	Downregulated
ZFYVE9	1.9995	438	2.27611	485	2.36844	526	0.648233	148	0.749876	164	0.685025	160	1.65671e-16	-1.4336	15.7808	Downregulated
SMG1	2.517	1703	2.31133	1551	2.92095	2032	0.599507	402	0.525471	356	0.608639	440	1.90862e-62	-1.95866	61.7193	Downregulated
FCHO2	2.61889	549	2.71804	564	3.24233	684	0.436096	96	0.462502	97	0.199676	45	2.43229e-30	-2.72263	29.614	Downregulated
ODR4	3.57683	571	4.50785	712	4.82056	790	0.518888	87	0.624597	100	0.534148	91	2.90727e-49	-2.71173	48.5365	Downregulated
STEAP2	0.986901	241	1.08451	270	1.60044	349	0.521119	161	0.283903	48	0.250625	80	2.36509e-05	-1.39269	4.62615	Downregulated
CLDN12	11.9019	1754	11.9774	1761	14.1674	2149	4.60471	713	4.31468	646	4.58619	726	3.29002e-35	-1.25801	34.4828	Downregulated
DHRS1	4.9842	312	4.57971	289	5.2942	340	9.68479	639	8.066	503	9.4146	635	1.62608e-13	1.09723	12.7889	Upregulated
AASDH	1.16818	154	1.51117	217	1.50174	223	0.386528	61	0.472944	63	0.305381	50	2.75412e-08	-1.58323	7.56002	Downregulated
FAM81A	3.26523	386	4.3705	388	4.32884	435	1.84872	185	1.90028	154	1.96639	191	1.30415e-08	-1.00901	7.88467	Downregulated
APPL1	3.92088	976	3.85281	972	4.23267	1100	0.766794	204	0.705542	174	0.633581	173	8.524e-61	-2.28412	60.0694	Downregulated
DYRK1A	1.96482	1396	4.4906	1386	2.56217	1482	1.24641	601	2.15155	587	0.732852	498	8.63503e-23	-1.15342	22.0637	Downregulated
LCA5L	0.691275	68	0.434778	46	1.32092	131	0.117815	14	0.244771	26	0.10171	12	0.000117533	-2.02646	3.92984	Downregulated
TAB3	2.23165	563	2.26946	580	2.96568	809	0.68903	202	0.543747	153	0.725579	154	2.19876e-21	-1.75132	20.6578	Downregulated
PALM2AKAP2	0.287508	23	0.375122	78	0.196118	23	4.59004	1509	4.90242	1544	0.019501	7	0.00315212	4.82105	2.5014	Upregulated
UBN2	0.358148	213	0.312144	171	0.382526	239	0.068179	44	0.113394	69	0.054493	36	2.01631e-09	-1.86891	8.69544	Downregulated
WDR19	3.57817	678	3.94439	737	4.09847	798	1.37127	272	1.33427	253	1.57544	314	6.49845e-18	-1.21833	17.1872	Downregulated
FMNL2	9.90893	2325	10.784	2503	12.6084	3025	3.59781	879	2.55348	598	3.00278	751	1.38044e-41	-1.63512	40.86	Downregulated
PTPDC1	2.64286	499	2.71574	511	3.996	772	1.11193	220	1.10849	210	1.2958	263	1.65051e-10	-1.17585	9.78238	Downregulated
NCK1	14.8173	1224	15.2628	1305	16.5916	1426	7.66404	642	5.90255	540	5.59848	536	1.93947e-18	-1.01914	17.7123	Downregulated
ABHD3	8.56137	696	8.48432	721	9.86606	869	2.89364	263	2.80661	237	2.89095	246	4.20542e-23	-1.43073	22.3762	Downregulated
FAIM	6.87782	296	8.9476	377	7.68187	338	1.90544	89	3.05464	137	2.63653	127	5.11285e-09	-1.33417	8.29134	Downregulated
CUL4B	17.508	3587	18.7576	3797	21.1799	4403	3.82255	821	3.7226	766	3.47584	764	1.27664e-128	-2.14078	127.894	Downregulated
MITD1	19.402	791	19.3026	758	22.5359	932	5.26177	221	6.34137	252	7.23289	310	1.66615e-22	-1.48146	21.7783	Downregulated
EIF5B	7.46982	1816	6.88123	1655	8.7253	2176	0.691404	175	0.651567	158	0.816371	212	1.65231e-130	-3.19072	129.782	Downregulated
PPP1R9A	0.702729	299	0.805252	307	0.807774	339	0.190165	85	0.135418	58	0.04978	23	1.31052e-12	-2.31758	11.8826	Downregulated
PPP1R15B	20.0987	4421	20.3933	4438	24.2152	5464	7.81075	1788	7.94753	1743	7.44297	1744	1.23268e-51	-1.25518	50.9092	Downregulated
EMSY	1.55827	215	1.39744	285	1.85957	316	0.505189	89	0.323005	81	0.479043	113	2.37538e-08	-1.34617	7.62427	Downregulated
ZSCAN12	1.10994	251	1.92396	337	2.93692	510	0.35295	83	0.461705	107	0.388766	96	1.3521e-11	-1.74578	10.869	Downregulated
ELK4	4.32188	1690	4.74839	1699	5.49883	2138	2.28118	835	2.13104	643	2.20593	835	1.10782e-20	-1.07468	19.9555	Downregulated
RAPGEF6	0.784902	277	0.49762	174	0.682382	247	0.123194	46	0.068207	24	0.129869	49	4.04699e-14	-2.37768	13.3929	Downregulated
SYNJ1	0.406262	122	0.365685	108	0.599572	184	0.071619	23	0.163167	49	0.104265	34	2.91829e-06	-1.76802	5.53487	Downregulated
PAXBP1	4.58279	747	4.16801	492	5.83204	953	0.698909	121	0.486541	75	0.813428	130	2.88412e-29	-2.56674	28.54	Downregulated
MORC3	2.30441	412	2.45442	415	2.63872	467	0.346949	62	0.23532	34	0.431052	73	4.53996e-31	-2.76126	30.3429	Downregulated
ATP13A2	11.0209	1766	11.8709	1911	11.189	1886	19.4539	3330	19.8759	3204	20.3668	3497	2.44393e-43	1.03151	42.6119	Upregulated
UBR1	0.947206	309	0.902962	293	1.19622	395	0.291499	100	0.221217	73	0.249768	87	5.47333e-15	-1.75488	14.2617	Downregulated
RSPRY1	5.92032	876	6.14902	898	5.84352	850	1.96269	306	2.43141	360	1.97175	311	8.82291e-19	-1.24197	18.0544	Downregulated
NAE1	42.6896	3328	46.116	3513	51.5491	4075	11.5819	926	12.4959	962	11.5169	948	3.27113e-89	-1.75905	88.4853	Downregulated
ZNF230	0.554391	87	0.412404	71	0.639354	114	0.167386	31	0.233352	41	0.084072	16	0.00125036	-1.42748	2.90296	Downregulated
ZNF222	0.738136	50	1.06279	72	1.0573	72	0.33069	24	0.242974	18	0.23064	17	0.0011616	-1.5323	2.93494	Downregulated
ZBTB8A	1.452	377	1.23743	327	1.34619	357	0.304515	95	0.402965	112	0.518855	144	2.92245e-11	-1.41736	10.5343	Downregulated
--	0.551644	149	0.528494	125	0.886463	223	0.081804	25	0.021071	7	0.125869	11	6.91843e-15	-3.34416	14.16	Downregulated
TAOK1	1.8859	985	1.96913	1018	2.22845	1194	0.466294	254	0.394509	206	0.30152	168	9.65345e-43	-2.16083	42.0153	Downregulated
GPATCH4	10.8574	893	9.89933	794	11.9329	1003	3.85278	327	3.80471	313	3.90272	343	9.83045e-22	-1.26879	21.0074	Downregulated
NAPEPLD	1.04203	195	0.854087	160	0.809877	146	0.324804	71	0.487482	79	0.440102	66	0.000303141	-1.0329	3.51836	Downregulated
ZNF382	0.503	107	0.686667	128	0.734885	149	0.060678	23	0.105599	28	0.242356	38	7.36708e-08	-1.9268	7.1327	Downregulated
IKZF3	0.815893	337	0.831448	339	0.962434	407	0.315147	136	0.323025	133	0.30224	133	9.79133e-11	-1.24474	10.0092	Downregulated
LARP4	5.49283	1304	5.23138	1354	5.91027	1569	1.13379	189	1.57862	280	1.14922	332	2.84193e-44	-2.21686	43.5464	Downregulated
MEIOB	32.8682	2431	34.9701	2543	33.784	2557	12.3188	935	12.2674	900	13.6575	1063	1.86556e-42	-1.19797	41.7292	Downregulated
ZNF75A	2.61615	231	3.31998	281	3.08983	255	0.660467	53	0.803711	66	0.604675	60	3.02054e-14	-1.91613	13.5199	Downregulated
CMPK1	28.4498	3503	31.019	3784	33.2802	4209	11.2554	1445	9.35815	1150	10.4643	1375	1.21767e-51	-1.35232	50.9145	Downregulated
ZYG11B	1.76875	603	1.80225	601	1.64435	575	0.609578	217	0.593027	202	0.454215	165	6.55841e-17	-1.42375	16.1832	Downregulated
USP24	3.01479	1278	3.62452	1476	3.64856	1662	0.862459	386	0.813863	361	0.801918	365	8.43282e-51	-1.8045	50.074	Downregulated
PRKAA2	1.44036	567	1.54863	603	1.94869	787	0.461695	189	0.513544	202	0.400088	168	9.9016e-21	-1.61773	20.0043	Downregulated
RAVER2	2.88724	530	3.00565	547	4.03043	755	1.29032	247	1.16557	214	1.23089	241	1.13375e-12	-1.19751	11.9455	Downregulated
LZIC	11.8186	945	12.6329	971	15.5502	1314	5.71094	457	4.71658	441	4.90022	456	2.38472e-15	-1.06695	14.6226	Downregulated
DHRS3	31.4407	2248	28.2279	2003	26.5261	1927	53.5815	3990	58.0484	4132	65.7335	5015	1.86454e-39	1.26521	38.7294	Upregulated
--	8.09351	614	9.28413	718	8.92822	729	3.10407	253	2.38834	182	2.41977	206	2.18144e-20	-1.50359	19.6613	Downregulated
MYSM1	1.63718	537	2.11727	687	2.51247	845	0.251418	86	0.269947	89	0.168604	59	1.12029e-43	-2.95182	42.9507	Downregulated
USP1	19.3526	3255	21.6852	3608	23.6536	4081	3.46242	606	3.42717	576	3.32198	596	1.47931e-153	-2.43727	152.83	Downregulated
NEXN	3.96762	507	3.19587	418	3.42209	444	0.3361	48	0.285919	39	0.391313	38	6.68992e-46	-3.27272	45.1746	Downregulated
DNAJB4	4.16057	521	3.65625	439	4.86005	627	0.795166	102	0.75998	96	0.748348	95	4.04351e-31	-2.25076	30.3932	Downregulated
TYW3	5.58571	803	5.03303	716	6.7088	991	2.21198	330	1.75517	241	1.97362	302	6.80786e-18	-1.34039	17.167	Downregulated
FAM102B	2.55041	602	2.40447	561	3.21978	779	0.817653	201	0.456369	108	0.465379	117	1.96116e-20	-2.0033	19.7075	Downregulated
ZNF326	2.35675	344	2.18904	308	2.13139	353	0.155174	65	0.210029	84	0.286748	40	8.82402e-17	-2.21847	16.0543	Downregulated
AGL	1.63902	509	1.93588	594	1.98003	630	0.52028	168	0.516494	160	0.59203	196	9.77018e-21	-1.54414	20.0101	Downregulated
EXTL2	3.97178	620	3.6635	503	4.04269	666	1.01563	165	1.02088	154	1.04049	180	1.01405e-22	-1.65944	21.9939	Downregulated
ZNF281	5.66193	1160	5.66469	1154	6.29846	1262	1.33491	286	0.875272	180	1.02304	225	9.40951e-50	-2.19167	49.0264	Downregulated
FLVCR1	1.69106	423	1.66125	411	1.7001	436	0.733373	191	0.772369	193	0.537086	143	1.6045e-08	-1.08248	7.79466	Downregulated
SPATA17	0.468189	115	0.33672	82	0.445571	112	0.155419	40	0.13531	22	0.083545	22	2.60347e-05	-1.69642	4.58445	Downregulated
BROX	8.30057	1437	8.78571	1484	9.74577	1731	2.56774	464	2.03118	352	2.05355	380	3.6884e-47	-1.77614	46.4332	Downregulated
[truncated: 1,170 more rows]

## Sheet: Table S5
Table S5. Details of plasmid vectors and siRNA sequences.
Name	Primer sequence (5'→3')
pCMV3--HSP90B1	Forward: CAGGTGTCCACTCCCAGGTCCAAG
	Reverse: GGCAACTAGAAGGCACAGTCGAGG
si-GRP94-1	GGATGGATTAAATGCATCA
si-GRP94-2	CTTCGCCTCAGTTTGAACA
si-GRP94-3	ACGTGGTCTGTTTGACGAA

## Sheet: Table S6
Table S6. Baseline characteristics of participants.
Characteristics	Tea Consumption			P-value
	Non-drinkers	Moderate Drinkers	Heavy Drinkers
Number of participants, n (%)	72908 (15.15%)	314452 (65.32%)	94033 (19.53%)	<0.001
Sex, n (%)				<0.001
Female	41277(56.62%)	171480(54.53%)	50303(53.50%)
Male	31631(43.38%)	142972(45.47%)	43730(46.50%)
Age at enrollment, mean (SD), y	55.4 (8.2)	56.7 (8.1)	57.0 (7.8)	<0.001
Ethnicity, n (%)				<0.001
White	69406(95.20%)	292818(93.12%)	91245(97.04%)
Asian	858(1.18%)	9315(2.96%)	893(0.95%)
Black	1258(1.73%)	5787(1.84%)	543(0.58%)
Mixed	488(0.67%)	1870(0.59%)	440(0.47%)
Other ethnic group	540(0.74%)	3291(1.05%)	468(0.50%)
NA	358(0.49%)	1371(0.44%)	444(0.47%)
Annual family income, n (%), £				<0.001
Less than 18,000	14454(19.82%)	57459(18.27%)	21688(23.06%)
18000-30999	15682(21.51%)	67832(21.57%)	20592(21.90%)
31000-51999	16336(22.41%)	70368(22.38%)	19681(20.93%)
52000-100000	12417(17.03%)	55760(17.73%)	14291(15.20%)
Greater than 100000	3153(4.32%)	15458(4.92%)	3095(3.29%)
Do not know	10866(14.90%)	47575(15.13%)	14686(15.62%)
Education, n (%)				<0.001
College or university degree	21928(30.08%)	105445(33.53%)	25754(27.39%)
Non-College or university degree	37684(51.69%)	152692(48.56%)	46466(49.41%)
NA	13296(18.24%)	56315(17.91%)	21813(23.20%)
Smoking, n (%)				<0.001
Never	37862(51.93%)	176523(56.14%)	48665(51.75%)
Previous	24816(34.04%)	109357(34.78%)	32021(34.05%)
Current	9999(13.71%)	27381(8.71%)	12952(13.77%)
NA	231(0.32%)	1191(0.38%)	395(0.42%)
Drinking, n (%)				<0.001
Never	3869(5.31%)	13493(4.29%)	4150(4.41%)
Previous	3733(5.12%)	9222(2.93%)	4410(4.69%)
Current	65223(89.46%)	291388(92.67%)	85358(90.77%)
NA	83(0.11%)	349(0.11%)	115(0.12%)
BMI, mean (SD)	28.1 (5.3)	27.2 (4.6)	27.5 (4.7)
Activity				<0.001
Yes	53302(73.11%)	244545(77.77%)	71615(76.16%)
No	18025(24.72%)	63276(20.12%)	20128(21.41%)
NA	1581(2.17%)	6631(2.11%)	2290(2.44%)
Health diet score, n (%)				<0.001
Low	58902(80.79%)	247803(78.80%)	75736(80.54%)
High	13940(19.12%)	66398(21.12%)	18225(19.38%)
NA	66(0.09%)	251(0.08%)	72(0.08%)
Diabetes, n (%)				<0.001
Yes	68647(94.16%)	299737(95.32%)	89643(95.33%)
No	4261(5.84%)	14715(4.68%)	4390(4.67%)
HBP, n (%)				<0.001
Yes	55574(76.22%)	238537(75.86%)	70932(75.43%)
No	17334(23.78%)	75915(24.14%)	23101(24.57%)
Heart disease, n (%)				<0.001
Yes	71241(97.71%)	307798(97.88%)	91639(97.45%)
No	1667(2.29%)	6654(2.12%)	2394(2.55%)
Insulin, n (%)				<0.001
Yes	72308(99.18%)	312353(99.33%)	93305(99.23%)
No	600(0.82%)	2099(0.67%)	728(0.77%)
Blood pressure medication, n (%)				<0.001
Yes	65342(89.62%)	279325(88.83%)	83169(88.45%)
No	7566(10.38%)	35127(11.17%)	10864(11.55%)
Cholesterol-lowering medication, n (%)				<0.001
Yes	65336(89.61%)	280651(89.25%)	83547(88.85%)
No	7572(10.39%)	33801(10.75%)	10486(11.15%)
SD: standard deviation; NA: not avaiable; BMI: body mass index; HBP: high blood pressure.

## Sheet: Table S7
Table S7. Details of IVs utilized in the MR analysis of tea consumption and kidney stones.
Exposure	SNP	Chr	Pos	EA	OA	Exposure				Outcome				F-statistic
						Beta	SE	EAF	P-value	Beta	SE	EAF	P-value
Tea consumption	rs11022751	11	13286066	C	T	0.0174799	0.00269625	0.269456	9.00032e-11	-0.0111323	0.0149175	0.278056	0.455513	42.0298
Tea consumption	rs11204711	1	150709639	G	A	0.0154875	0.00249655	0.383748	5.52716e-10	0.00296867	0.0136315	0.404603	0.8276	38.4842
Tea consumption	rs11487328	1	174632521	C	G	-0.0148572	0.00247266	0.379686	1.87317e-09	0.0469388	0.0138106	0.365926	0.000676955	36.1032
Tea consumption	rs1156588	2	58288240	G	A	-0.0159923	0.00293104	0.210625	4.86845e-08	-0.00366866	0.0159568	0.227213	0.81816	29.77
Tea consumption	rs12591786	15	60610313	T	C	-0.0206336	0.00332334	0.157503	5.34883e-10	0.0137424	0.0225173	0.0983851	0.541659	38.5479
Tea consumption	rs185115295	5	152655124	C	T	-0.0180097	0.00268597	0.271365	2.01553e-11	-0.00642249	0.0164498	0.209865	0.696219	44.9584
Tea consumption	rs2071207	3	50122411	C	T	-0.0132174	0.0023891	0.474531	3.16149e-08	0.01686	0.013435	0.541649	0.209502	30.6072
Tea consumption	rs2117137	3	89476355	G	A	0.0143769	0.00242968	0.405401	3.27797e-09	-0.00635175	0.0134552	0.484178	0.636879	35.0132
Tea consumption	rs2273447	20	64268767	T	A	0.0199824	0.00296174	0.204734	1.51345e-11	-0.057602	0.0196979	0.137199	0.00345255	45.5199
Tea consumption	rs2472297	15	74735539	T	C	0.0535142	0.0026931	0.266904	8.13272e-88	-0.0341666	0.015481	0.248389	0.0273143	394.851
Tea consumption	rs4410790	7	17244953	C	T	0.0389299	0.0024796	0.634581	1.5776e-55	-0.0429138	0.0141106	0.663953	0.00235603	246.492
Tea consumption	rs4808940	19	19300139	G	C	0.0152856	0.00253364	0.335149	1.61035e-09	-0.0081954	0.0155196	0.246128	0.597452	36.3978
Tea consumption	rs4817505	21	32971520	C	T	0.014568	0.00244888	0.393271	2.70302e-09	-0.0128984	0.0135914	0.433585	0.342612	35.3887
Tea consumption	rs57292194	15	73749321	C	T	0.0264741	0.00472886	0.0685465	2.1649e-08	-0.00353288	0.0237537	0.087508	0.881767	31.3422
Tea consumption	rs6462899	7	39256890	A	T	0.0137427	0.00247123	0.623761	2.68318e-08	-0.0238632	0.0139614	0.638261	0.0874098	30.9256
Tea consumption	rs6467958	7	75992963	C	T	-0.022502	0.00270018	0.733376	7.8756e-17	0.0178183	0.0137736	0.608901	0.195783	69.4475
Tea consumption	rs713598	7	141973545	G	C	0.0139716	0.00243348	0.400683	9.39793e-09	0.0146061	0.0140631	0.350181	0.298987	32.9638
Tea consumption	rs73424602	22	41065172	T	C	-0.0151081	0.00243246	0.401794	5.26907e-10	0.0282038	0.013592	0.415459	0.0379839	38.577
Tea consumption	rs9624470	22	24424300	A	G	0.0254933	0.00242826	0.580533	8.84424e-26	-0.022602	0.0134688	0.548538	0.0933276	110.22
Tea consumption	rs977474	12	11132173	T	C	0.0210522	0.00321526	0.833249	5.85568e-11	0.00555043	0.0238689	0.91502	0.81612	42.8709
IVs: Instrumental Variables; MR: Mendelian Randomization; SNP: Single Nucleotide Polymorphism; Chr: Chromosome; Pos: Position; EA: Effect Allele; OA: Other Allele; SE: Standard Error; EAF: Effect Allele Frequency.

## Sheet: Table S8
Table S8. Pleiotropy and heterogeneity analysis of tea consumption with kidney stones.
Exposure	Outcome	Plelotropy				Heterogeneity
		MR-PRESSO global test		MR-Egger regression		MR Egger		Inverse variance weighted
		Rssobs	P-value	Intercept	P-value	Q statistic	P-value	Q statistic	P-value
Tea consumption	Kidney stones	25.221	0.292	-0.00154	0.863	23.379	0.176	23.419	0.219
